# Supplementary material for: Patterns and Environmental Determinants of Medicinal Plant : Vascular Plant Ratios in Xinjiang, Northwest China
Source: PLoS One. 2016 Jul 8;11(7):e0158405. doi: 10.1371/journal.pone.0158405 (PMC4938531; doi:10.1371/journal.pone.0158405)
Supplement: S1 File — Here, CMM is the list of species used in TCM that are distributed, both naturally and by cultivation, in Xinjiang; UM and KM are the full lists of species used in the two medical systems, whether if native to Xinjiang or from other regions. (XLSX) [file pone.0158405.s002.xlsx]

## Sheet: checklist
ID	LatinName	latinFamily	CMM	UM	KM
1	Huperzia selago	Huperziaceae	1	0	0		With “1” being in the category and "0" not
2	Lycopodium japonicum	Lycopodiaceae	1	0	0		The source plant checklist of CMM is according to reference [8,33]
3	Lycopodium annotinum	Lycopodiaceae	1	0	0		The source plant checklist of UM is according to reference [31]
4	Diphasiastrum complanatum	Lycopodiaceae	1	0	0		The source plant checklist of KM is according to reference [32]
5	Diphasiastrum alpinum	Lycopodiaceae	1	0	0
6	Selaginella sanguinolenta	Selaginellaceae	1	0	0
7	Equisetum arvense	Equisetaceae	1	0	1
8	Equisetum sylvaticum	Equisetaceae	1	0	0
9	Equisetum pratense	Equisetaceae	1	0	0
10	Equisetum palustre	Equisetaceae	1	0	0
11	Equisetum hyemale	Equisetaceae	1	0	1
12	Equisetum ramosissimum	Equisetaceae	1	0	0
13	Botrychium lunaria	Botrychiaceae	1	0	0
14	Aleuritopteris argentea	Sinopteridaceae	1	0	1
15	Adiantum capillus-veneris	Adiantaceae	1	1	0
16	Asplenium trichomanes	Aspleniaceae	1	0	0
17	Matteuccia struthiopteris	Onocleaceae	1	0	0
18	Polystichum polyblepharum	Dryopteridaceae	1	0	0
19	Dryopteris filix-mas	Dryopteridaceae	1	0	1
20	Marsilea quadrifolia	Marsileaceae	1	0	0
21	Salvinia natans	Salviniaceae	1	0	0
22	Abies sibirica	Pinaceae	1	0	1
23	Abies holophylla	Pinaceae	1	0	0
24	Picea schrenkiana	Pinaceae	1	0	0
25	Picea crassifolia	Pinaceae	1	0	0
26	Picea koraiensis	Pinaceae	1	0	0
27	Larix sibirica	Pinaceae	1	0	0
28	Larix gmelinii	Pinaceae	1	0	0
29	Pinus sibirica	Pinaceae	1	0	1
30	Pinus thunbergii	Pinaceae	1	0	0
31	Metasequoia glyptostroboides	Taxodiaceae	1	0	0
32	Thuja koraiensis	Cupressaceae	1	0	0
33	Platycladus orientalis	Cupressaceae	1	0	0
34	Juniperus rigida	Cupressaceae	1	0	0
35	Juniperus sibirica	Cupressaceae	1	0	0
36	Juniperus pseudosabina	Cupressaceae	1	0	0
37	Juniperus chinensis	Cupressaceae	1	0	0
38	Ephedra intermedia	Ephedraceae	1	0	0
39	Ephedra regeliana	Ephedraceae	1	0	0
40	Populus euphratica	Salicaceae	1	1	1
41	Populus alba	Salicaceae	1	0	0
42	Populus alba var. pyramidalis	Salicaceae	1	0	0
43	Populus tomentosa	Salicaceae	1	0	0
44	Populus davidiana	Salicaceae	1	0	0
45	Populus nigra var. italica	Salicaceae	1	0	0
46	Populus × canadensis	Salicaceae	1	0	0
47	Populus cathayana	Salicaceae	1	0	0
48	Salix pentandra	Salicaceae	1	0	0
49	Salix alba	Salicaceae	1	0	1
50	Salix babylonica	Salicaceae	1	1	0
51	Salix matsudana f. tortusoa	Salicaceae	1	0	0
52	Salix tianschanica	Salicaceae	1	0	0
53	Juglans regia	Jaglandaceae	1	1	0
54	Juglans mandshurica	Jaglandaceae	1	0	0
55	Pterocarya stenoptera	Jaglandaceae	1	0	0
56	Betula pendula	Betulaceae	1	0	1
57	Betula rotundifolia	Betulaceae	1	0	0
58	Betula microphylla	Betulaceae	1	0	0
59	Betula tianschanica	Betulaceae	1	0	0
60	Corylus heterophylla	Corylaceae	1	0	0
61	Quercus robur	Fagaceae	1	1	1
62	Ulmus pumila	Ulmaceae	1	0	0
63	Ulmus laevis	Ulmaceae	1	0	0
64	Ulmus densa	Ulmaceae	1	0	0
65	Ulmus macrocarpa	Ulmaceae	1	0	0
66	Ulmus davidiana var. japonica	Ulmaceae	1	0	0
67	Ulmus parvifolia	Ulmaceae	1	0	0
68	Ulmus laciniata	Ulmaceae	1	0	0
69	Ficus carica	Moraceae	1	1	0
70	Morus nigra	Moraceae	1	0	0
71	Morus alba	Moraceae	1	0	0
72	Oxytropis glabra	Leguminosae	1	0	0
73	Oxytropis chiliophylla	Leguminosae	1	0	0
74	Astragalus alatavicus	Leguminosae	1	0	1
75	Astragalus adsurgens	Leguminosae	1	0	0
76	Arachis hypogaea	Leguminosae	1	0	0
77	Lespedeza bicolor	Leguminosae	1	0	0
78	Alhagi sparsifolia	Leguminosae	1	0	0
79	Hedysarum scoparium	Leguminosae	1	0	0
80	Hedysarum songaricum	Leguminosae	1	0	0
81	Hedysarum alpinum	Leguminosae	1	0	1
82	Cicer arietinum	Leguminosae	1	1	0
83	Pisum sativum	Leguminosae	1	1	0
84	Vicia faba	Leguminosae	1	0	0
85	Vicia hirsuta	Leguminosae	1	0	0
86	Vicia tetrasperma	Leguminosae	1	0	0
87	Vicia sativa	Leguminosae	1	0	0
88	Vicia cracca	Leguminosae	1	0	1
89	Vicia multicaulis	Leguminosae	1	0	0
90	Lathyrus tuberosus	Leguminosae	1	0	0
91	Lathyrus palustris	Leguminosae	1	0	0
92	Glycine max	Leguminosae	1	0	0
93	Vigna angularis	Leguminosae	1	0	0
94	Phaseolus vulgaris	Leguminosae	1	1	0
95	Vigna unguiculata	Leguminosae	1	0	0
96	Lablab purpureus	Leguminosae	1	0	0
97	Mimosa pudica	Leguminosae	1	0	0
98	Campylotropis macrocarpa	Leguminosae	1	0	0
99	Kummerowia stipulacea	Leguminosae	1	0	0
100	Oxalis acetosella	Oxalidaceae	1	0	0
101	Oxalis corniculata	Oxalidaceae	1	0	0
102	Geranium robertianum	Geraniaceae	1	0	0
103	Geranium divaricatum	Geraniaceae	1	0	0
104	Geranium transversale	Geraniaceae	1	0	0
105	Geranium sibiricum	Geraniaceae	1	0	0
106	Geranium albiflorum	Geraniaceae	1	0	0
107	Geranium pratense	Geraniaceae	1	0	1
108	Geranium rectum	Geraniaceae	1	0	0
109	Tropaeolum majus	Tropaeolaceae	1	0	1
110	Linum usitatissimum	Linaceae	1	1	0
111	Linum perenne	Linaceae	1	0	0
112	Peganum harmala	Zygophyllaceae	1	1	1
113	Nitraria roborowskii	Zygophyllaceae	1	0	0
114	Nitraria sibirica	Zygophyllaceae	1	0	0
115	Nitraria tangutorum	Zygophyllaceae	1	0	1
116	Tribulus terrestris	Zygophyllaceae	1	1	0
117	Zygophyllum xanthoxylon	Zygophyllaceae	1	0	0
118	Phellodendron amurense	Rutaceae	1	0	0
119	Zanthoxylum bungeanum	Rutaceae	1	1	1
120	Ailanthus altissima	Simarubaceae	1	0	0
121	Polygala hybrida	Polygalaceae	1	0	1
122	Ricinus communis	Euphorbiaceae	1	1	1
123	Chrozophora sabulosa	Euphorbiaceae	1	0	0
124	Euphorbia humifusa	Euphorbiaceae	1	0	0
125	Euphorbia helioscopia	Euphorbiaceae	1	0	0
126	Euphorbia lathyris	Euphorbiaceae	1	1	0
127	Euphorbia marginata	Euphorbiaceae	1	0	0
128	Euphorbia heterophylla	Euphorbiaceae	1	0	0
129	Euphorbia alpina	Euphorbiaceae	1	0	0
130	Euphorbia pulcherrima	Euphorbiaceae	1	0	0
131	Euphorbia milii	Euphorbiaceae	1	0	0
132	Callitriche palustris	Callitrichaceae	1	0	0
133	Pistacia vera	Anacardiaceae	1	1	0
134	Rhus typhina	Anacardiaceae	1	0	0
135	Euonymus semenovii	Celastraceae	1	0	0
136	Euonymus lucidus	Celastraceae	1	0	0
137	Celastrus orbiculatus	Celastraceae	1	0	0
138	Acer negundo	Aceraceae	1	0	0
139	Acer buergerianum	Aceraceae	1	0	0
140	Acer ginnala	Aceraceae	1	0	0
141	Acer mono	Aceraceae	1	0	0
142	Acer truncatum	Aceraceae	1	0	0
143	Xanthoceras sorbifolia	Sapindaceae	1	0	0
144	Cardiospermum halicacabum	Sapindaceae	1	0	0
145	Impatiens balsamina	Balsaminaceae	1	1	1
146	Ziziphus jujuba var. inermis	Rhamnaceae	1	0	1
147	Rhamnus frangula	Rhamnaceae	1	0	0
148	Rhamnus parvifolia	Rhamnaceae	1	0	0
149	Rhamnus cathartica	Rhamnaceae	1	0	0
150	Vitis vinifera	Vitaceae	1	1	0
151	Vitis amurensis	Vitaceae	1	0	0
152	Tilia amurensis	Tiliaceae	1	0	0
153	Abutilon theophrasti	Malvaceae	1	0	0
154	Malva cathayensis	Malvaceae	1	0	1
155	Malva rotundifolia	Malvaceae	1	0	0
156	Malva verticillata	Malvaceae	1	1	0
157	Althaea rosea	Malvaceae	1	1	1
158	Althaea officinalis	Malvaceae	1	0	0
159	Gossypium herbaceum	Malvaceae	1	1	0
160	Hibiscus trionum	Malvaceae	1	0	0
161	Hibiscus rosa-sinensis	Malvaceae	1	0	0
162	Hibiscus syriacus	Malvaceae	1	0	0
163	Abelmoschus esculentus	Malvaceae	1	0	0
164	Hypericum perforatum	Hypericaceae	1	1	1
165	Hypericum elongatum	Hypericaceae	1	0	0
166	Reaumuria kaschgarica	Tamaricaceae	1	0	0
167	Tamarix elongata	Tamaricaceae	1	0	1
168	Tamarix laxa	Tamaricaceae	1	0	0
169	Tamarix androssowii	Tamaricaceae	1	0	0
170	Tamarix hohenackeri	Tamaricaceae	1	0	0
171	Tamarix hispida	Tamaricaceae	1	0	0
172	Tamarix gracilis	Tamaricaceae	1	0	0
173	Tamarix karelinii	Tamaricaceae	1	0	0
174	Tamarix leptostachys	Tamaricaceae	1	0	0
175	Tamarix sachuensis	Tamaricaceae	1	0	0
176	Myricaria prostrata	Tamaricaceae	1	0	0
177	Myricaria elegans	Tamaricaceae	1	0	0
178	Myricaria squamosa	Tamaricaceae	1	0	0
179	Myricaria bracteata	Tamaricaceae	1	0	0
180	Viola odorata	Violaceae	1	0	0
181	Viola collina	Violaceae	1	0	0
182	Viola dissecta	Violaceae	1	0	0
183	Viola selkirkii	Violaceae	1	0	0
184	Viola biflora	Violaceae	1	0	1
185	Viola tricolor	Violaceae	1	0	0
186	Begonia grandis	Begoniaceae	1	0	0
187	Begonia palmata	Begoniaceae	1	0	0
188	Begonia semperflorens	Begoniaceae	1	0	0
189	Daphne altaica	Thymelaeaceae	1	0	1
190	Lythrum salicaria	Lythraceae	1	0	1
191	Punica granatum	Punicaceae	1	1	1
192	Circaea alpina	Onagraceae	1	0	0
193	Chamerion angustifolium subsp. circumvagum	Onagraceae	1	0	0
194	Chamerion speciosum	Onagraceae	1	0	0
195	Epilobium hirsutum	Onagraceae	1	0	1
196	Epilobium parviflorum	Onagraceae	1	0	0
197	Epilobium palustre	Onagraceae	1	0	0
198	Epilobium minutiflorum	Onagraceae	1	0	0
199	Myriophyllum spicatum	Haloragaceae	1	0	0
200	Myriophyllum verticillatum	Haloragaceae	1	0	0
201	Hippuris vulgaris	Hippuridaceae	1	0	0
202	Cynomorium songaricum	Cynomoriaceae	1	1	1
203	Eryngium planum	Umbelliferea	1	0	0
204	Sphallerocarpus gracilis	Umbelliferea	1	0	0
205	Anthriscus sylvestris	Umbelliferea	1	0	0
206	Anthriscus nemorosa	Umbelliferea	1	0	0
207	Coriandrum sativum	Umbelliferea	1	1	1
208	Archangelica brevicaulis	Umbelliferea	1	0	1
209	Archangelica decurrens	Umbelliferea	1	0	0
210	Bupleurum aureum	Umbelliferea	1	0	0
211	Bupleurum densiflorum	Umbelliferea	1	0	0
212	Bupleurum triradiatum	Umbelliferea	1	0	0
213	Bupleurum exaltatum	Umbelliferea	1	0	0
214	Bupleurum tianschanicum	Umbelliferea	1	0	0
215	Ligusticum discolor	Umbelliferea	1	0	0
216	Ligusticum striatum	Umbelliferea	1	0	0
217	Cnidium monnieri	Umbelliferea	1	0	0
218	Seselopsis tianschanicum	Umbelliferea	1	0	0
219	Carum carvi	Umbelliferea	1	1	1
220	Trachyspermum ammi	Umbelliferea	1	1	0
221	Cuminum cyminum	Umbelliferea	1	1	0
222	Apium graveolens	Umbelliferea	1	1	0
223	Aegopodium alpestre	Umbelliferea	1	0	0
224	Cicuta virosa	Umbelliferea	1	0	1
225	Sium latifolium	Umbelliferea	1	0	0
226	Libanotis buchtormensis	Umbelliferea	1	0	0
227	Libanotis iliensis	Umbelliferea	1	0	0
228	Pleurospermum uralense	Umbelliferea	1	0	0
229	Conium maculatum	Umbelliferea	1	0	0
230	Peucedanum praeruptorum	Umbelliferea	1	0	0
231	Saposhnikovia divaricata	Umbelliferea	1	0	1
232	Levisticum officinale	Umbelliferea	1	0	0
233	Anethum graveolens	Umbelliferea	1	1	0
234	Ferula fukanensis	Umbelliferea	1	1	1
235	Heracleum dissectum	Umbelliferea	1	0	0
236	Daucus carota	Umbelliferea	1	1	1
237	Cornus alba	Cornaceae	1	0	0
238	Cornus walteri	Cornaceae	1	0	0
239	Pyrola media	Pyrolaceae	1	0	0
240	Monotropa hypopitys	Pyrolaceae	1	0	0
241	Vaccinium vitis-idaea	Ericaceae	1	0	1
242	Vaccinium myrtillus	Ericaceae	1	0	1
243	Lysimachia vulgaris	Primulaceae	1	0	0
244	Glaux maritima	Primulaceae	1	0	0
245	Kaufmannia semenovii	Primulaceae	1	0	0
246	Androsace filiformis	Primulaceae	1	0	0
247	Androsace septentrionalis	Primulaceae	1	0	0
248	Androsace tapete	Primulaceae	1	0	0
249	Primula algida	Primulaceae	1	0	0
250	Primula nutans	Primulaceae	1	0	0
251	Primula nutans	Primulaceae	1	0	0
252	Pomatosace filicula	Primulaceae	1	0	0
253	Plumbagella micrantha	Plumbaginceae	1	0	0
254	Limonium gmelinii	Plumbaginaceae	1	1	1
255	Limonium aureum	Plumbaginaceae	1	0	1
256	Fraxinus rhynchophylla	Oleaceae	1	0	0
257	Fraxinus mandshurica	Oleaceae	1	0	0
258	Forsythia suspensa	Oleaceae	1	0	0
259	Syringa villosa	Oleaceae	1	0	0
260	Syringa oblata	Oleaceae	1	0	0
261	Syringa × persica	Oleaceae	1	0	0
262	Syringa reticulata	Oleaceae	1	0	0
263	Osmanthus fragrans	Oleaceae	1	0	0
264	Ligustrum quihoui	Oleaceae	1	0	0
265	Jasminum sambac	Oleaceae	1	0	0
266	Jasminum floridum	Oleaceae	1	0	0
267	Jasminum nudiflorum	Oleaceae	1	0	0
268	Gentiana algida	Gentianaceae	1	0	0
269	Gentiana leucomelaena	Gentianaceae	1	0	0
270	Gentianopsis barbata	Gentianaceae	1	0	0
271	Comastoma falcatum	Gentianaceae	1	0	0
272	Gentianella acuta	Gentianaceae	1	0	0
273	Lomatogonium rotatum	Gentianaceae	1	0	0
274	Swertia marginata	Gentianaceae	1	0	0
275	Swertia dichotoma	Gentianaceae	1	0	0
276	Halenia elliptica	Gentianaceae	1	0	0
277	Menyanthes trifoliata	Gentianaceae	1	0	0
278	Nymphoides peltatum	Gentianaceae	1	0	1
279	Thevetia peruviana	Apocynaceae	1	0	0
280	Catharanthus roseus	Apocynaceae	1	0	0
281	Catharanthus roseus cv. albus	Apocynaceae	1	0	0
282	Nerium indicum	Apocynaceae	1	1	0
283	Nerium indicum cv. Paihua	Apocynaceae	1	0	0
284	Apocynum venetum	Apocynaceae	1	1	1
285	Trachelospermum jasminoides	Apocynaceae	1	0	0
286	Cynanchum cathayense	Asciepiadaceae	1	0	0
287	Telosma cordata	Asciepiadaceae	1	0	0
288	Calystegia hederacea	Convolvulaceae	1	0	0
289	Calystegia sepium	Convolvulaceae	1	0	0
290	Calystegia pellita	Convolvulaceae	1	0	0
291	Convolvulus tragacanthoides	Convolvulaceae	1	0	0
292	Convolvulus ammannii	Convolvulaceae	1	0	0
293	Convolvulus arvensis	Convolvulaceae	1	0	1
294	Ipomoea batatas	Convolvulaceae	1	0	0
295	Pharbitis nil	Convolvulaceae	1	1	0
296	Cuscuta chinensis	Convolvulaceae	1	1	1
297	Polemonium coeruleum	Polemoniaceae	1	0	1
298	Lithospermum officinale	Boraginaceae	1	0	0
299	Lithospermum arvense	Boraginaceae	1	0	0
300	Arnebia euchroma	Boraginaceae	1	0	0
301	Lycopsis orientalis	Boraginaceae	1	0	0
302	Trigonotis peduncularis	Boraginaceae	1	0	0
303	Eritrichium rupestre	Boraginaceae	1	0	0
304	Lappula spinocarpos	Boraginaceae	1	0	0
305	Lappula semiglabra var. heterocaryoides	Boraginaceae	1	0	0
306	Lappula myosotis	Boraginaceae	1	0	1
307	Lappula consanguinea var. consanguinea	Boraginaceae	1	0	0
308	Asperugo procumbens	Boraginaceae	1	0	1
309	Cynoglossum divaricatum	Boraginaceae	1	0	0
310	Cynoglossum officinale	Boraginaceae	1	0	1
311	Verbena officinalis	Verbenaceae	1	0	0
312	Amethystea caerulea	Labiatae	1	0	0
313	Scutellaria baicalensis	Labiatae	1	0	0
314	Scutellaria galericulata	Labiatae	1	0	0
315	Scutellaria barbata	Labiatae	1	0	1
316	Scutellaria scordifolia	Labiatae	1	0	0
317	Marrubium vulgare	Labiatae	1	0	0
318	Lagopsis supina	Labiatae	1	0	0
319	Agastache rugosa	Labiatae	1	1	0
320	Lophanthus krylovii	Labiatae	1	0	1
321	Schizonepeta tenuifolia	Labiatae	1	0	0
322	Nepeta densiflora	Labiatae	1	0	0
323	Nepeta cataria	Labiatae	1	0	0
324	Nepeta sibirica	Labiatae	1	0	1
325	Glechoma hederacea	Labiatae	1	0	1
326	Dracocephalum bipinnatum	Labiatae	1	0	0
327	Dracocephalum heterophyllum	Labiatae	1	0	1
328	Dracocephalum moldavica	Labiatae	1	0	0
329	Dracocephalum integrifolium	Labiatae	1	0	1
330	Dracocephalum nutans	Labiatae	1	0	1
331	Dracocephalum grandiflorum	Labiatae	1	0	1
332	Dracocephalum ruyschiana	Labiatae	1	0	0
333	Prunella vulgaris	Labiatae	1	0	1
334	Phlomis pratensis	Labiatae	1	0	0
335	Phlomis tuberosa	Labiatae	1	0	0
336	Galeopsis bifida	Labiatae	1	0	1
337	Lamium album	Labiatae	1	0	1
338	Lamium amplexicaule	Labiatae	1	0	0
339	Leonurus artemisia	Labiatae	1	0	0
340	Lagochilus grandiflorus	Labiatae	1	0	0
341	Stachys palustris	Labiatae	1	0	1
342	Metastachydium sagittatum	Labiatae	1	0	0
343	Salvia miltiorrhiza	Labiatae	1	0	0
344	Salvia splendens	Labiatae	1	0	0
345	Ziziphora clinopodioides	Labiatae	1	1	1
346	Calamintha debilis	Labiatae	1	0	0
347	Origanum vulgare	Labiatae	1	1	1
348	Thymus marschallianus	Labiatae	1	0	0
349	Thymus proximus	Labiatae	1	0	0
350	Thymus altaicus	Labiatae	1	0	1
351	Mentha haplocalyx	Labiatae	1	0	1
352	Mentha spicata	Labiatae	1	0	1
353	Perilla frutescens	Labiatae	1	0	1
354	Elsholtzia densa	Labiatae	1	0	0
355	Elsholtzia ciliata	Labiatae	1	0	0
356	Ocimum basilicum var. basilicum	Labiatae	1	0	0
357	Nicandra physalodes	Solanaceae	1	0	0
358	Lycium barbarum	Solanaceae	1	1	1
359	Atropa belladonna	Solanaceae	1	0	0
360	Przewalskia tangutica	Solanaceae	1	0	0
361	Hyoscyamus niger	Solanaceae	1	1	1
362	Physalis philadelphica	Solanaceae	1	0	0
363	Physalis alkekengi var. francheti	Solanaceae	1	0	0
364	Capsicum annuum var. annuum	Solanaceae	1	0	0
365	Capsicum annuum var. conoides	Solanaceae	1	0	0
366	Solanum nigrum	Solanaceae	1	1	1
367	Solanum pseudocapsicum	Solanaceae	1	0	0
368	Solanum japonense	Solanaceae	1	0	0
369	Solanum septemlobum	Solanaceae	1	0	0
370	Solanum tuberosum	Solanaceae	1	0	1
371	Solanum melongena	Solanaceae	1	0	0
372	Lycopersicon esculentum	Solanaceae	1	0	0
373	Cestrum nocturnum	Solanaceae	1	0	0
374	Nicotiana rustica	Solanaceae	1	0	0
375	Nicotiana tabacum	Solanaceae	1	0	1
376	Petunia hybrida	Solanaceae	1	0	0
377	Verbascum thapsus	Scrophulariaceae	1	0	1
378	Dodartia orientalis	Scrophulariaceae	1	0	1
379	Lagotis decumbens	Scrophulariaceae	1	0	0
380	Lagotis brevituba	Scrophulariaceae	1	0	0
381	Veronica linariifolia	Scrophulariaceae	1	0	0
382	Veronica alatavica	Scrophulariaceae	1	0	0
383	Veronica longifolia	Scrophulariaceae	1	0	1
384	Veronica serpyllifolia	Scrophulariaceae	1	0	0
385	Veronica arvensis	Scrophulariaceae	1	0	0
386	Veronica didyma	Scrophulariaceae	1	0	0
387	Veronica persica	Scrophulariaceae	1	0	0
388	Veronica biloba	Scrophulariaceae	1	0	0
389	Veronica ciliata	Scrophulariaceae	1	0	0
390	Veronica teucrium	Scrophulariaceae	1	0	0
391	Veronica beccabunga	Scrophulariaceae	1	0	0
392	Veronica anagalloides	Scrophulariaceae	1	0	0
393	Veronica undulata	Scrophulariaceae	1	0	0
394	Euphrasia pectinata	Scrophulariaceae	1	0	0
395	Euphrasia regelii	Scrophulariaceae	1	0	0
396	Odontites serotina	Scrophulariaceae	1	0	0
397	Pedicularis rhinanthoides	Scrophulariaceae	1	0	0
398	Pedicularis longiflora	Scrophulariaceae	1	0	0
399	Pedicularis cheilanthifolia	Scrophulariaceae	1	0	0
400	Limosella aquatica	Scrophulariaceae	1	0	0
401	Catalpa ovata	Bignontaceae	1	0	0
402	Sesamum indicum	Pedaliaceae	1	1	0
403	Cistanche deserticola	Orobanchaceae	1	1	1
404	Orobanche coerulescens	Orobanchaceae	1	0	1
405	Plantago asiatica	Plantaginaceae	1	1	0
406	Plantago depressa	Plantaginaceae	1	0	1
407	Rubia tibetica	Rubiaceae	1	0	0
408	Rubia tinctorum	Rubiaceae	1	0	0
409	Galium exile	Rubiaceae	1	0	0
410	Galium tricorne	Rubiaceae	1	0	0
411	Galium boreale var. boreale	Rubiaceae	1	0	0
412	Galium kinuta	Rubiaceae	1	0	0
413	Galium verum var. verum	Rubiaceae	1	0	0
414	Galium verum var. trachyphyllum	Rubiaceae	1	0	0
415	Galium verum var. trachycarpum	Rubiaceae	1	0	0
416	Galium aparine var. aparine	Rubiaceae	1	0	0
417	Galium aparine var. tenerum	Rubiaceae	1	0	0
418	Sambucus sibirica	Caprifoliaceae	1	0	0
419	Viburnum opulus	Caprifoliaceae	1	0	1
420	Lonicera tatarica var. tatarica	Caprifoliaceae	1	0	0
421	Lonicera caerulea var. altaica	Caprifoliaceae	1	0	1
422	Lonicera hispida	Caprifoliaceae	1	0	1
423	Lonicera microphylla	Caprifoliaceae	1	0	0
424	Lonicera japonica	Caprifoliaceae	1	0	0
425	Patrinia sibirica	Valerianceae	1	0	0
426	Patrinia intermedia	Valerianceae	1	0	1
427	Valeriana fedtschenkoi	Valerianceae	1	0	0
428	Valeriana officinalis	Valerianceae	1	0	1
429	Dipsacus asper	Dipsacaceae	1	0	0
430	Scabiosa alpestris	Dipsacaceae	1	0	0
431	Momordica charantia	Cucurbitaceae	1	0	1
432	Luffa cylindrica	Cucurbitaceae	1	1	0
433	Benincasa hispida	Cucurbitaceae	1	0	0
434	Citrullus lanatus	Cucurbitaceae	1	1	0
435	Cucumis sativus	Cucurbitaceae	1	1	0
436	Cucumis melo var. melo	Cucurbitaceae	1	0	0
437	Cucumis melo var. conomon	Cucurbitaceae	1	0	0
438	Lagenaria siceraria var. siceraria	Cucurbitaceae	1	0	0
439	Lagenaria siceraria var. hispida	Cucurbitaceae	1	0	0
440	Lagenaria siceraria var. microcarpa	Cucurbitaceae	1	0	0
441	Cucurbita moschata	Cucurbitaceae	1	1	0
442	Cucurbita pepo	Cucurbitaceae	1	0	0
443	Trichosanthes kirilowii	Cucurbitaceae	1	0	0
444	Platycodon grandiflorus	Campanulaceae	1	0	1
445	Codonopsis clematidea	Campanulaceae	1	0	1
446	Codonopsis pilosula	Campanulaceae	1	0	0
447	Campanula glomerata	Campanulaceae	1	0	1
448	Adenophora liliifolia	Campanulaceae	1	0	0
449	Adenophora himalayana	Campanulaceae	1	0	0
450	Solidago virgaurea	Compositae	1	0	0
451	Solidago virgaurea var. dahurica	Compositae	1	0	0
452	Bellis perennis	Compositae	1	0	0
453	Callistephus chinensis	Compositae	1	0	0
454	Heteropappus altaicus	Compositae	1	0	1
455	Heteropappus bowerii	Compositae	1	0	0
456	Aster alpinus	Compositae	1	0	0
457	Aster flaccidus	Compositae	1	0	0
458	Erigeron acer	Compositae	1	0	0
459	Erigeron elongatus	Compositae	1	0	0
460	Conyza canadensis	Compositae	1	0	0
461	Antennaria dioica	Compositae	1	0	0
462	Leontopodium nanum	Compositae	1	0	0
463	Leontopodium brachyactis	Compositae	1	0	0
464	Leontopodium pusillum	Compositae	1	0	0
465	Leontopodium campestre	Compositae	1	0	1
466	Leontopodium leontopodioides	Compositae	1	0	0
467	Gnaphalium affine	Compositae	1	0	1
468	Helichrysum arenarium	Compositae	1	0	1
469	Inula racemosa	Compositae	1	0	0
470	Inula helenium	Compositae	1	0	1
471	Inula rhizocephala	Compositae	1	0	0
472	Inula salsoloides	Compositae	1	0	0
473	Inula salicina	Compositae	1	0	1
474	Inula caspica	Compositae	1	0	0
475	Inula britanica	Compositae	1	0	0
476	Inula japonica	Compositae	1	0	0
477	Pulicaria prostrata	Compositae	1	0	0
478	Carpesium cernuum	Compositae	1	0	0
479	Carpesium abrotanoides	Compositae	1	0	0
480	Xanthium sibiricum	Compositae	1	1	1
481	Rudbeckia laciniata	Compositae	1	0	0
482	Helianthus annuus	Compositae	1	0	1
483	Helianthus tuberosus	Compositae	1	0	0
484	Cosmos bipinnata	Compositae	1	0	0
485	Dahlia pinnata	Compositae	1	0	0
486	Coreopsis tinctoria	Compositae	1	0	0
487	Bidens tripartita	Compositae	1	0	0
488	Bidens tripartita var. repens	Compositae	1	0	0
489	Bidens cernua	Compositae	1	0	0
490	Bidens parviflora	Compositae	1	0	0
491	Tagetes erecta	Compositae	1	0	0
492	Tagetes patula	Compositae	1	0	0
493	Achillea millefolium	Compositae	1	0	1
494	Achillea asiatica	Compositae	1	0	0
495	Dendranthema morifolium	Compositae	1	0	0
496	Dendranthema lavandulifolium	Compositae	1	0	0
497	Matricaria recutita	Compositae	1	0	0
498	Tanacetum vulgare	Compositae	1	0	0
499	Waldheimia glabra	Compositae	1	0	0
500	Cancrinia discoidea	Compositae	1	0	1
501	Cancrinia maximowiczii	Compositae	1	0	0
502	Neopallasia pectinata	Compositae	1	0	0
503	Artemisia macrocephala	Compositae	1	0	0
504	Artemisia sieversiana	Compositae	1	0	0
505	Artemisia absinthium	Compositae	1	1	0
506	Artemisia frigida	Compositae	1	0	1
507	Artemisia rupestris	Compositae	1	1	1
508	Artemisia anethifolia	Compositae	1	0	0
509	Artemisia anethoides	Compositae	1	0	0
510	Artemisia sacrorum	Compositae	1	0	0
511	Artemisia sacrorum var. messerschmidtiana	Compositae	1	0	0
512	Artemisia gmelinii	Compositae	1	0	0
513	Artemisia vestita	Compositae	1	0	0
514	Artemisia tanacetifolia	Compositae	1	0	0
515	Artemisia annua	Compositae	1	0	1
516	Artemisia hedinii	Compositae	1	0	0
517	Artemisia tournefortiana	Compositae	1	0	0
518	Artemisia lavandulaefolia	Compositae	1	0	0
519	Artemisia vulgaris	Compositae	1	0	0
520	Artemisia leucophylla	Compositae	1	0	0
521	Artenmisia mongolica	Compositae	1	0	0
522	Artemisia dracunculus	Compositae	1	0	1
523	Artemisia sphaerocephala	Compositae	1	0	0
524	Artemisia halodendron	Compositae	1	0	0
525	Artemisia ordosica	Compositae	1	0	0
526	Artemisia demissa	Compositae	1	0	0
527	Artemisia scoparia	Compositae	1	0	0
528	Artemisia edgeworthii	Compositae	1	0	0
529	Seriphidium transiliense	Compositae	1	0	0
530	Seriphidium cinum	Compositae	1	1	0
531	Seriphidium terrae-albae	Compositae	1	0	0
532	Seriphidium amoenum	Compositae	1	0	0
533	Seriphidium junceum	Compositae	1	0	0
534	Tussilago farfara	Compositae	1	0	1
535	Doronicum altaicum	Compositae	1	0	0
536	Senecio nemorensis	Compositae	1	0	1
537	Senecio tianshanicus	Compositae	1	0	0
538	Ligularia songarica	Compositae	1	0	0
539	Ligularia knorringiana	Compositae	1	0	0
540	Ligularia thyrsoidea	Compositae	1	0	0
541	Ligularia macrophylla	Compositae	1	0	1
542	Ligularia heterophylla	Compositae	1	0	0
543	Ligularia alpigena	Compositae	1	0	0
544	Echinops ritro	Compositae	1	0	0
545	Echinops tricholepis	Compositae	1	0	0
546	Echinops integrifolius	Compositae	1	0	0
547	Echinops latifolius	Compositae	1	0	0
548	Echinops nanus	Compositae	1	0	0
549	Calendula officinalis	Compositae	1	1	0
550	Jurinea multiflora	Compositae	1	0	0
551	Jurinea mongolica	Compositae	1	0	0
552	Saussurea involucrata	Compositae	1	1	1
553	Saussurea thoroldii	Compositae	1	0	0
554	Saussurea gnaphalodes	Compositae	1	0	0
555	Saussurea amara	Compositae	1	0	0
556	Arctium lappa	Compositae	1	0	1
557	Arctium tomentosum	Compositae	1	0	0
558	Acroptilon repens	Compositae	1	0	1
559	Cirsium esculentum	Compositae	1	0	1
560	Cirsium setosum	Compositae	1	0	0
561	Cirsium incanum	Compositae	1	0	0
562	Onopordum acanthium	Compositae	1	0	0
563	Carduus nutans	Compositae	1	0	0
564	Carduus acanthoides	Compositae	1	0	0
565	Silybum marianum	Compositae	1	0	0
566	Serratula coronata	Compositae	1	0	0
567	Stemmacantha carthamoides	Compositae	1	0	1
568	Carthamus tinctorius	Compositae	1	1	1
569	Centaurea cyanus	Compositae	1	0	0
570	Humulus lupulus	Cannabaceae	1	0	1
571	Humulus scandens	Cannabaceae	1	0	0
572	Cannabis sativa	Cannabaceae	1	1	1
573	Urtica hyperborea	Urticaceae	1	0	0
574	Urtica cannabina	Urticaceae	1	1	1
575	Urtica dioica	Urticaceae	1	0	0
576	Centaurea ruthenica	Compositae	1	0	0
577	Cichorium intybus	Compositae	1	1	1
578	Cichorium glandulosum	Compositae	1	0	0
579	Hypochaeris maculata	Compositae	1	0	0
580	Picris japonica	Compositae	1	0	0
581	Picris hieracioides	Compositae	1	0	0
582	Tragopogon pratensis	Compositae	1	0	1
583	Tragopogon porrifolius	Compositae	1	0	0
584	Scorzonera austriaca	Compositae	1	0	0
585	Scorzonera radiata	Compositae	1	0	0
586	Scorzonera mongolica	Compositae	1	0	0
587	Scorzonera ensifolia	Compositae	1	0	0
588	Taraxacum dissectum	Compositae	1	0	0
589	Taraxacum leucanthum	Compositae	1	0	0
590	Taraxacum bessarabicum	Compositae	1	0	0
591	Taraxacum bicorne	Compositae	1	0	0
592	Taraxacum lilacinum	Compositae	1	0	0
593	Taraxacum compactum	Compositae	1	0	0
594	Sonchus oleraceus	Compositae	1	0	0
595	Sonchus asper	Compositae	1	0	0
596	Sonchus palustris	Compositae	1	0	1
597	Sonchus arvensis	Compositae	1	0	0
598	Lactuca sativa	Compositae	1	1	0
599	Pterocypsela laciniata	Compositae	1	0	0
600	Mulgedium tataricum	Compositae	1	0	0
601	Crepis flexuosa	Compositae	1	0	0
602	Hieracium umbellatum	Compositae	1	0	0
603	Hieracium regelianum	Compositae	1	0	0
604	Cnicus benedictus	Compositae	1	0	0
605	Soroseris glomerata	Compositae	1	0	0
606	Vernonia anthelmintica	Compositae	1	1	0
607	Anaphalis virgata	Compositae	1	0	0
608	Typha latifolia	Typhaceae	1	0	1
609	Typha laxmannii	Typhaceae	1	0	0
610	Typha davidiana	Typhaceae	1	0	0
611	Typha angustata	Typhaceae	1	0	0
612	Typha angustifolia	Typhaceae	1	0	0
613	Typha pallida	Typhaceae	1	0	0
614	Typha minima	Typhaceae	1	0	1
615	Sparganium microcarpum	Sparganiaceae	1	0	0
616	Sparganium simplex	Sparganiaceae	1	0	0
617	Potamogeton pectinatus	Potamogetonaceae	1	0	0
618	Potamogeton crispus	Potamogetonaceae	1	0	0
619	Potamogeton perfoliatus	Potamogetonaceae	1	0	0
620	Potamogeton wrightii	Potamogetonaceae	1	0	0
621	Potamogeton natans	Potamogetonaceae	1	0	0
622	Potamogeton polygonifolius	Potamogetonaceae	1	0	0
623	Triglochin palustre	Juncaginaceae	1	0	0
624	Triglochin maritimum	Juncaginaceae	1	0	0
625	Alisma gramineum	Alismataceae	1	0	0
626	Alisma orientale	Alismataceae	1	0	1
627	Sagittaria trifolia	Alismataceae	1	0	0
628	Butomus umbellatus	Butomaceae	1	0	0
629	Vallisneria natans	Hydrocharitaceae	1	0	0
630	Oryza sativa	Gramineae	1	0	0
631	Leersia oryzoides	Gramineae	1	0	0
632	Phragmites australis	Gramineae	1	1	1
633	Catabrosa aquatica	Gramineae	1	0	0
634	Poa pratensis	Gramineae	1	0	0
635	Poa annua	Gramineae	1	0	0
636	Bromus japonicus	Gramineae	1	0	0
637	Agropyron mongolicum	Gramineae	1	0	0
638	Agropyron cristatum	Gramineae	1	0	0
639	Elymus kamoji	Gramineae	1	0	0
640	Hordeum vulgare	Gramineae	1	1	0
641	Leymus secalinus	Gramineae	1	0	1
642	Avena chinensis	Gramineae	1	0	0
643	Avena sativa	Gramineae	1	0	0
644	Avena fatua var. fatua	Gramineae	1	0	0
645	Hierochloe odorata	Gramineae	1	0	0
646	Phalaris arundinacea	Gramineae	1	0	0
647	Phleum paniculatum	Gramineae	1	0	0
648	Phleum pratense	Gramineae	1	0	0
649	Alopecurus aequalis	Gramineae	1	0	0
650	Polypogon fugax	Gramineae	1	0	0
651	Beckmannia syzigachne	Gramineae	1	0	0
652	Achnatherum splendens	Gramineae	1	0	1
653	Achnatherum inebrians	Gramineae	1	0	0
654	Eragrostis pilosa	Gramineae	1	0	0
655	Eragrostis cilianensis	Gramineae	1	0	0
656	Eragrostis minor	Gramineae	1	0	0
657	Chloris virgata	Gramineae	1	0	0
658	Cynodon dactylon	Gramineae	1	0	0
659	Echinochloa colonum	Gramineae	1	0	0
660	Echinochloa crusgalli	Gramineae	1	0	0
661	Digitaria sanguinalis	Gramineae	1	0	0
662	Digitaria ischaemum	Gramineae	1	0	0
663	Setaria glauca	Gramineae	1	0	0
664	Setaria italica	Gramineae	1	0	0
665	Setaria viridis	Gramineae	1	0	0
666	Pennisetum centrasiaticum	Gramineae	1	0	0
667	Imperata cylindrica var. major	Gramineae	1	0	0
668	Arthraxon hispidus	Gramineae	1	0	0
669	Sorghum bicolor	Gramineae	1	0	0
670	Zea mays	Gramineae	1	0	1
671	Coix lacryma-jobi	Gramineae	1	0	0
672	Scirpus planiculmis	Cyperaceae	1	0	0
673	Schoenoplectus tabernaemontani	Cyperaceae	1	0	1
674	Scirpus setaceus	Cyperaceae	1	0	0
675	Scirpus juncoides	Cyperaceae	1	0	0
676	Eleocharis dulcis	Cyperaceae	1	0	0
677	Heleocharis yokoscensis	Cyperaceae	1	0	0
678	Fimbristylis dichotoma	Cyperaceae	1	0	0
679	Cyperus glomeratus	Cyperaceae	1	0	0
680	Cyperus iria	Cyperaceae	1	0	0
681	Cyperus difformis	Cyperaceae	1	0	0
682	Cyperus michelianus	Cyperaceae	1	0	0
683	Juncellus serotinus	Cyperaceae	1	0	0
684	Pycreus sanguinolentus	Cyperaceae	1	0	0
685	Acorus calamus	Araceae	1	1	0
686	Juncus inflexus	Juncaceae	1	0	0
687	Juncus bufonius	Juncaceae	1	0	0
688	Juncus compressus	Juncaceae	1	0	0
689	Juncus articulatus	Juncaceae	1	0	0
690	Juncus thomsonii	Juncaceae	1	0	0
691	Hemerocallis fulva	Liliaceae	1	0	1
692	Hemerocallis minor	Liliaceae	1	0	0
693	Gagea filiformis	Liliaceae	1	0	0
694	Fritillaria pallidiflora	Liliaceae	1	0	0
695	Fritillaria verticillata	Liliaceae	1	0	0
696	Allium przewalskianum	Liliaceae	1	0	0
697	Allium tuberosum	Liliaceae	1	1	0
698	Allium polyrhizum	Liliaceae	1	0	0
699	Allium schoenoprasum	Liliaceae	1	0	0
700	Allium altaicum	Liliaceae	1	0	1
701	Allium fistulosum	Liliaceae	1	0	0
702	Allium cepa	Liliaceae	1	1	0
703	Allium glomeratum	Liliaceae	1	0	0
704	Allium schoenoprasoides	Liliaceae	1	0	0
705	Allium sativum	Liliaceae	1	1	0
706	Allium decipiens	Liliaceae	1	0	0
707	Asparagus officinalis	Liliaceae	1	1	0
708	Asparagus angulofractus	Liliaceae	1	0	0
709	Dioscorea opposita	Dioscoreaceae	1	0	0
710	Crocus alatavicus	Iridaceae	1	0	0
711	Crocus sativus	Iridaceae	1	1	0
712	Gladiolus gandavensis	Iridaceae	1	0	0
713	Belamcanda chinensis	Iridaceae	1	0	0
714	Iris ensata	Iridaceae	1	0	0
715	Iris lactea var. chinensis	Iridaceae	1	1	0
716	Iris tenuifolia	Iridaceae	1	0	0
717	Iris loczyi	Iridaceae	1	0	0
718	Iris songarica	Iridaceae	1	0	0
719	Iris ruthenica	Iridaceae	1	0	1
720	Iris ruthenica var. nana	Iridaceae	1	0	0
721	Iris halophila	Iridaceae	1	1	0
722	Iris scariosa	Iridaceae	1	0	1
723	Iris potaninii	Iridaceae	1	0	0
724	Iris potaninii var. ionantha	Iridaceae	1	0	0
725	Iris goniocarpa	Iridaceae	1	0	0
726	Canna generalis	Cannaceae	1	0	0
727	Canna indica	Cannaceae	1	0	0
728	Epipogium aphyllum	Orchidaceae	1	0	0
729	Epipactis helleborine	Orchidaceae	1	0	0
730	Spiranthes sinensis	Orchidaceae	1	0	0
731	Goodyera repens	Orchidaceae	1	0	0
732	Coeloglossum viride	Orchidaceae	1	0	0
733	Orchis roborovskii	Orchidaceae	1	0	0
734	Orchis latifolia	Orchidaceae	1	0	0
735	Lemna minor	Lemnaceae	1	0	0
736	Spirodela polyrrhiza	Lemnaceae	1	0	0
737	Vicia costata	Leguminosae	1	0	0
738	Polygala sibirica	Polygalaceae	1	0	0
739	Caragana rosea	Leguminosae	1	0	0
740	Cotoneaster integerrimus	Rosaceae	1	0	0
741	Astragalus membranaceus	Leguminosae	1	0	0
742	Ferula sinkiangensis	Umbelliferae	1	1	1
743	Atriplex sibirica	Chenopodiaceae	1	0	0
744	Myricaria platyphylla	Tamaricaceae	1	0	0
745	Polypodium vulgare	Polypodiaceae	1	1	0
746	Elaeagnus angustifolia	Elaeagnaceae	1	1	1
747	Oxytropis glabra var. tenuis	Leguminosae	1	0	0
748	Oxyria digyna	Polygonaceae	1	0	0
749	Rheum altaicum	Polygonaceae	1	0	0
750	Rumex acetosa	Polygonaceae	1	1	0
751	Rumex maritimus	Polygonaceae	1	0	0
752	Rumex stenophyllus	Polygonaceae	1	0	0
753	Rumex crispus	Polygonaceae	1	0	1
754	Rumex aquaticus	Polygonaceae	1	0	0
755	Rumex patientia	Polygonaceae	1	0	0
756	Calligonum leucocladum	Polygonaceae	1	0	0
757	Calligonum mongolicum	Polygonaceae	1	0	1
758	Fagopyrum esculentum	Polygonaceae	1	0	0
759	Fagopyrum tataricum	Polygonaceae	1	0	0
760	Fallopia convolvulus	Polygonaceae	1	0	0
761	Polygonum plebeium	Polygonaceae	1	0	0
762	Polygonum aviculare	Polygonaceae	1	0	1
763	Polygonum bistorta	Polygonaceae	1	1	0
764	Polygonum viviparum	Polygonaceae	1	0	1
765	Polygonum amphibium	Polygonaceae	1	0	0
766	Polygonum orientale	Polygonaceae	1	0	0
767	Polygonum lapathifolium	Polygonaceae	1	0	0
768	Polygonum persicaria	Polygonaceae	1	0	0
769	Polygonum hydropiper	Polygonaceae	1	0	1
770	Polygonum divaricatum	Polygonaceae	1	0	0
771	Polygonum sibiricum	Polygonaceae	1	0	0
772	Reynoutria japonica	Polygonaceae	1	0	0
773	Beta vulgaris	Chenopodiaceae	1	0	0
774	Salicornia europaea	Chenopodiaceae	1	0	0
775	Axyris amaranthoides	Chenopodiaceae	1	0	0
776	Axyris prostrata	Chenopodiaceae	1	0	0
777	Ceratoides latens	Chenopodiaceae	1	0	0
778	Atriplex hortensis	Chenopodiaceae	1	0	0
779	Atriplex fera	Chenopodiaceae	1	0	0
780	Atriplex centralasiatica	Chenopodiaceae	1	0	0
781	Spinacia oleracea	Chenopodiaceae	1	1	0
782	Agriophyllum squarrosum	Chenopodiaceae	1	0	0
783	Chenopodium aristatum	Chenopodiaceae	1	0	0
784	Chenopodium botrys	Chenopodiaceae	1	0	0
785	Chenopodium rubrum	Chenopodiaceae	1	0	0
786	Chenopodium acuminatum	Chenopodiaceae	1	0	0
787	Chenopodium urbicum	Chenopodiaceae	1	0	0
788	Chenopodium hybridum	Chenopodiaceae	1	0	1
789	Chenopodium serotinum	Chenopodiaceae	1	0	0
790	Chenopodium album	Chenopodiaceae	1	0	0
791	Kochia prostrata	Chenopodiaceae	1	0	0
792	Kochia scoparia	Chenopodiaceae	1	0	1
793	Bassia dasyphylla	Chenopodiaceae	1	0	0
794	Camphorosma monspeliaca	Chenopodiaceae	1	0	0
795	Suaeda glauca	Chenopodiaceae	1	0	0
796	Horaninowia ulicina	Chenopodiaceae	1	0	0
797	Anabasis aphylla	Chenopodiaceae	1	0	0
798	Halogeton glomeratus	Chenopodiaceae	1	0	0
799	Salsola arbuscula	Chenopodiaceae	1	0	0
800	Salsola abrotanoides	Chenopodiaceae	1	0	0
801	Salsola collina	Chenopodiaceae	1	0	0
802	Salsola ruthenica	Chenopodiaceae	1	0	0
803	Nanophyton erinaceum	Chenopodiaceae	1	0	0
804	Celosia argentea	Amaranthaeae	1	0	0
805	Celosia cristata	Amaranthaeae	1	0	0
806	Amaranthus caudatus	Amaranthaeae	1	0	1
807	Amaranthus paniculatus	Amaranthaeae	1	0	0
808	Amaranthus retroflexus	Amaranthaeae	1	0	1
809	Amaranthus tricolor	Amaranthaeae	1	0	0
810	Amaranthus lividus	Amaranthaeae	1	0	0
811	Alternanthera bettzickiana	Amaranthaeae	1	0	0
812	Gomphrena globosa	Amaranthaeae	1	0	0
813	Iresine herbstii	Amaranthaeae	1	0	0
814	Mirabilis jalapa	Nyctaginaceae	1	0	1
815	Phytolacca acinosa	Phytolaccaceae	1	0	0
816	Mollugo cerviana	Molluginaceae	1	0	0
817	Portulaca oleracea	Portulacaceae	1	1	1
818	Portulaca grandiflora	Portulacaceae	1	0	0
819	Stellaria media	Caryophyllaceae	1	0	0
820	Stellaria dichotoma	Caryophyllaceae	1	0	0
821	Stellaria dichotoma var. lanceolata	Caryophyllaceae	1	0	1
822	Stellaria graminea	Caryophyllaceae	1	0	0
823	Stellaria discolor	Caryophyllaceae	1	0	0
824	Stellaria umbellata	Caryophyllaceae	1	0	0
825	Stellaria uliginosa	Caryophyllaceae	1	0	0
826	Stellaria bistyla	Caryophyllaceae	1	0	0
827	Pseudostellaria davidii	Caryophyllaceae	1	0	0
828	Myosoton aquaticum	Caryophyllaceae	1	0	0
829	Cerastium cerastoides	Caryophyllaceae	1	0	0
830	Cerastium arvense	Caryophyllaceae	1	0	0
831	Sagina saginoides	Caryophyllaceae	1	0	0
832	Lepyrodiclis holosteoides	Caryophyllaceae	1	0	0
833	Arenaria kansuensis	Caryophyllaceae	1	0	0
834	Moehringia trinervia	Caryophyllaceae	1	0	0
835	Silene vulgaris subsp. commutata	Caryophyllaceae	1	0	0
836	Silene armeria	Caryophyllaceae	1	0	0
837	Silene graminifolia	Caryophyllaceae	1	0	0
838	Silene jenisseensis	Caryophyllaceae	1	0	0
839	Silene repens	Caryophyllaceae	1	0	0
840	Silene conoidea	Caryophyllaceae	1	0	0
841	Silene aprica	Caryophyllaceae	1	0	0
842	Gypsophila paniculata	Caryophyllaceae	1	0	0
843	Gypsophila licentiana	Caryophyllaceae	1	0	0
844	Dianthus barbatus	Caryophyllaceae	1	0	0
845	Dianthus chinensis	Caryophyllaceae	1	0	1
846	Dianthus caryophyllus	Caryophyllaceae	1	0	0
847	Dianthus superbus	Caryophyllaceae	1	0	1
848	Spergularia marina	paronychlaceae	1	0	0
849	Nelumbo nucifera	Nymphaeaceae	1	0	0
850	Nymphaea candida	Nymphaeaceae	1	1	0
851	Nymphaea tetragona	Nymphaeaceae	1	0	1
852	Nuphar pumilum	Nymphaeaceae	1	0	1
853	Ceratophyllum demersum	Ceratophyllaceae	1	0	0
854	Caltha palustris	Ranunculaceae	1	0	1
855	Trollius asiaticus	Ranunculaceae	1	0	0
856	Trollius dschungaricus	Ranunculaceae	1	0	0
857	Trollius altaicus	Ranunculaceae	1	0	1
858	Nigella glandulifera	Ranunculaceae	1	1	0
859	Nigella damascena	Ranunculaceae	1	0	0
860	Aconitum leucostomum	Ranunculaceae	1	0	1
861	Aconitum monticola	Ranunculaceae	1	0	0
862	Aconitum barbatum var. hispidum	Ranunculaceae	1	0	0
863	Aconitum barbatum var. puberulum	Ranunculaceae	1	0	0
864	Aconitum rotundifolium	Ranunculaceae	1	0	0
865	Aconitum soongaricum	Ranunculaceae	1	0	1
866	Aconitum karakolicum	Ranunculaceae	1	0	1
867	Aconitum nemorum	Ranunculaceae	1	0	0
868	Aconitum anthoroideum	Ranunculaceae	1	0	1
869	Delphinium biternatum	Ranunculaceae	1	0	0
870	Delphinium elatum var. sericeum	Ranunculaceae	1	0	1
871	Delphinium tianshanicum	Ranunculaceae	1	0	0
872	Consolida ajacis	Ranunculaceae	1	1	0
873	Leptopyrum fumarioides	Ranunculaceae	1	0	0
874	Paraquilegia anemonoides	Ranunculaceae	1	0	0
875	Paraquilegia microphylla	Ranunculaceae	1	0	0
876	Aquilegia atrovinosa	Ranunculaceae	1	0	0
877	Thalictrum alpinum	Ranunculaceae	1	0	0
878	Thalictrum petaloideum	Ranunculaceae	1	0	0
879	Thalictrum foetidum	Ranunculaceae	1	0	0
880	Thalictrum isopyroides	Ranunculaceae	1	0	0
881	Thalictrum minus	Ranunculaceae	1	0	0
882	Thalictrum simplex	Ranunculaceae	1	0	1
883	Anemone silvestris	Ranunculaceae	1	0	1
884	Anemone geum subsp. ovalifolia	Ranunculaceae	1	0	0
885	Anemone rivularis var. flore-minore	Ranunculaceae	1	0	0
886	Pulsatilla patens	Ranunculaceae	1	0	0
887	Pulsatilla turczaninovii	Ranunculaceae	1	0	0
888	Pulsatilla campanella	Ranunculaceae	1	0	0
889	Clematis sibirica	Ranunculaceae	1	0	1
890	Clematis songarica	Ranunculaceae	1	0	0
891	Clematis tangutica	Ranunculaceae	1	0	0
892	Clematis glauca	Ranunculaceae	1	0	1
893	Clematis orientalis	Ranunculaceae	1	0	0
894	Callianthemum alatavicum	Ranunculaceae	1	0	0
895	Adonis chrysocyatha	Ranunculaceae	1	0	0
896	Adonis aestivalis	Ranunculaceae	1	0	0
897	Adonis aestivalis var. parviflora	Ranunculaceae	1	0	0
898	Ranunculus nephelogenes	Ranunculaceae	1	0	0
899	Ranunculus brotherusii	Ranunculaceae	1	0	0
900	Ranunculus altaicus	Ranunculaceae	1	0	0
901	Ranunculus sceleratus	Ranunculaceae	1	0	0
902	Ranunculus chinensis	Ranunculaceae	1	0	0
903	Ranunculus repens	Ranunculaceae	1	0	0
904	Ranunculus japonicus	Ranunculaceae	1	0	0
905	Oxygraphis glacialis	Ranunculaceae	1	0	0
906	Halerpestes ruthenica	Ranunculaceae	1	0	0
907	Halerpestes tricuspis	Ranunculaceae	1	0	0
908	Paeonia suffruticosa	Paeoniaceae	1	0	0
909	Paeonia lactiflora	Paeoniaceae	1	0	0
910	Paeonia anomala	Paeoniaceae	1	0	0
911	Paeonia intermedia	Paeoniaceae	1	1	0
912	Circaeaster agrestis	Circaeasteraceae	1	0	0
913	Berberis sibirica	Berberidaceae	1	0	0
914	Berberis hetropoda	Berberidaceae	1	0	0
915	Berberis amurensis	Berberidaceae	1	0	0
916	Leontice incerta	Berberidaceae	1	0	0
917	Eschscholtzia californica	Papaveraceae	1	0	0
918	Roemeria refracta	Papaveraceae	1	0	0
919	Glaucium elegans	Papaveraceae	1	0	0
920	Papaver somniferum	Papaveraceae	1	1	0
921	Papaver rhoeas	Papaveraceae	1	1	0
922	Papaver nudicaule	Papaveraceae	1	0	1
923	Argemone mexicana	Papaveraceae	1	0	0
924	Hypecoum erectum	Papaveraceae	1	0	0
925	Hypecoum parviflorum	Papaveraceae	1	0	0
926	Dicentra spectabilis	Papaveraceae	1	0	1
927	Corydalis ledebouriana	Papaveraceae	1	0	0
928	Corydalis glaucescens	Papaveraceae	1	0	0
929	Corydalis schanginii	Papaveraceae	1	0	1
930	Corydalis hendersonii	Papaveraceae	1	0	0
931	Parietaria micrantha	Urticaceae	1	0	0
932	Thesium refractum	Santalaceae	1	0	0
933	Corydalis stricta	Papaveraceae	1	0	0
934	Cleome spinosa	Capparidaceae	1	0	0
935	Brassica oleracea	Cruciferae	1	0	0
936	Brassica oleracea var. capitata	Cruciferae	1	0	0
937	Brassica caulorapa	Cruciferae	1	0	0
938	Brassica rapa	Cruciferae	1	1	1
939	Brassica pekinensis	Cruciferae	1	0	0
940	Brassica chinensis	Cruciferae	1	0	0
941	Brassica campestris	Cruciferae	1	0	0
942	Brassica juncea	Cruciferae	1	0	0
943	Sinapis alba	Cruciferae	1	1	0
944	Eruca sativa	Cruciferae	1	1	0
945	Raphanus sativus	Cruciferae	1	1	0
946	Lepidium sativum	Cruciferae	1	1	0
947	Lepidium perfoliatum	Cruciferae	1	0	0
948	Lepidium ruderale	Cruciferae	1	0	0
949	Lepidium apetalum	Cruciferae	1	1	1
950	Isatis indigotica	Cruciferae	1	1	1
951	Isatis oblongata	Cruciferae	1	0	0
952	Thlaspi arvense	Cruciferae	1	0	1
953	Capsella bursa-pastoris	Cruciferae	1	0	1
954	Hymenolobus procumbens	Cruciferae	1	0	0
955	Draba oreades	Cruciferae	1	0	0
956	Draba ladyginii	Cruciferae	1	0	0
957	Draba eriopoda	Cruciferae	1	0	0
958	Cardamine macrophylla	Cruciferae	1	0	0
959	Cardamine impatiens	Cruciferae	1	0	0
960	Arabis pendula	Cruciferae	1	0	0
961	Rorippa islandica	Cruciferae	1	0	0
962	Dimorphostemon glandulosus	Cruciferae	1	0	0
963	Solms-Laubachia platycarpa	Cruciferae	1	0	0
964	Braya scharnhorstii	Cruciferae	1	0	0
965	Malcolmia africana	Cruciferae	1	0	0
966	Erysimum cheiranthoides	Cruciferae	1	0	0
967	Erysimum diffusum	Cruciferae	1	0	0
968	Erysimum flavum	Cruciferae	1	0	0
969	Sisymbrium heteromallum	Cruciferae	1	0	0
970	Descurainia sophia	Cruciferae	1	1	0
971	Orostachys spinosa	Crassulaceae	1	0	1
972	Orostachys thyrsiflorus	Crassulaceae	1	0	0
973	Hylotelephium purpureum	Crassulaceae	1	0	0
974	Pseudosedum affine	Crassulaceae	1	0	0
975	Sedum hybridum	Crassulaceae	1	0	0
976	Rhodiola gelida	Crassulaceae	1	0	0
977	Rhodiola quadrifida	Crassulaceae	1	0	0
978	Rhodiola heterodonta	Crassulaceae	1	0	0
979	Bergenia crassifolia	Saxifragaceae	1	0	1
980	Saxifraga sibirica	Saxifragaceae	1	0	0
981	Saxifraga cernua	Saxifragaceae	1	0	0
982	Saxifraga montana	Saxifragaceae	1	0	0
983	Chrysosplenium nudicaule	Saxifragaceae	1	0	0
984	Chrysosplenium axillare	Saxifragaceae	1	0	0
985	Parnassia bifolia	Saxifragaceae	1	0	0
986	Parnassia palustris	Saxifragaceae	1	0	1
987	Ribes altissimum	Saxifragaceae	1	0	1
988	Ribes meyeri	Saxifragaceae	1	0	0
989	Platanus acerifolia	Plaanaceae	1	0	0
990	Spiraea hypericifolia	Rosaceae	1	0	0
991	Spiraea media	Rosaceae	1	0	0
992	Spiraea trilobata	Rosaceae	1	0	0
993	Sorbaria sorbifolia	Rosaceae	1	0	0
994	Sorbaria kirilowii	Rosaceae	1	0	0
995	Cotoneaster multiflorus	Rosaceae	1	0	0
996	Cotoneaster melanocarpus	Rosaceae	1	0	1
997	Cotoneaster microphyllus	Rosaceae	1	0	0
998	Cotoneaster acutifolius	Rosaceae	1	0	0
999	Crataegus songorica	Rosaceae	1	0	1
1000	Crataegus sanguinea	Rosaceae	1	0	0
1001	Crataegus pinnatifida	Rosaceae	1	1	0
1002	Crataegus pinnatifida var. major	Rosaceae	1	0	0
1003	Sorbus tianschanica	Rosaceae	1	0	0
1004	Cydonia oblonga	Rosaceae	1	1	0
1005	Pyrus ussuriensis	Rosaceae	1	1	0
1006	Pyrus sinkiangensis	Rosaceae	1	1	0
1007	Pyrus bretschneideri	Rosaceae	1	1	0
1008	Pyrus betulifolia	Rosaceae	1	0	0
1009	Pyrus phaeocarpa	Rosaceae	1	0	0
1010	Malus prunifolia	Rosaceae	1	0	0
1011	Malus pumila	Rosaceae	1	1	0
1012	Malus baccata	Rosaceae	1	0	0
1013	Filipendula ulmaria	Rosaceae	1	0	0
1014	Rubus saxatilis	Rosaceae	1	0	0
1015	Rubus sachalinensis	Rosaceae	1	0	0
1016	Rubus idaeus	Rosaceae	1	0	0
1017	Geum aleppicum	Rosaceae	1	0	1
1018	geum rivale	Rosaceae	1	0	0
1019	Potentilla fruticosa var. arbuscula	Rosaceae	1	0	0
1020	Potentilla parvifolia	Rosaceae	1	0	1
1021	Potentilla bifurca	Rosaceae	1	0	0
1022	Potentilla bifurca var. major	Rosaceae	1	0	0
1023	Potentilla anserina	Rosaceae	1	0	0
1024	Potentilla multifida	Rosaceae	1	0	0
1025	Potentilla conferta	Rosaceae	1	0	0
1026	Potentilla nivea	Rosaceae	1	0	0
1027	Potentilla nervosa	Rosaceae	1	0	0
1028	Potentilla longifolia	Rosaceae	1	0	0
1029	Potentilla supina	Rosaceae	1	0	0
1030	Potentilla chrysantha	Rosaceae	1	0	0
1031	Potentilla acaulis	Rosaceae	1	0	0
1032	Potentilla reptans	Rosaceae	1	0	0
1033	Potentilla flagellaris	Rosaceae	1	0	0
1034	Comarum palustre	Rosaceae	1	0	0
1035	Chamaerhodos erecta	Rosaceae	1	0	0
1036	Fragaria vesca	Rosaceae	1	0	1
1037	Fragaria ananassa	Rosaceae	1	0	0
1038	Rosa spinosissima	Rosaceae	1	0	0
1039	Rosa platyacantha	Rosaceae	1	0	0
1040	Rosa xanthina	Rosaceae	1	0	0
1041	Rosa centifolia	Rosaceae	1	0	0
1042	Rosa beggeriana	Rosaceae	1	0	0
1043	Rosa albertii	Rosaceae	1	0	0
1044	Rosa rugosa	Rosaceae	1	1	0
1045	Rosa acicularis	Rosaceae	1	0	1
1046	Rosa laxa	Rosaceae	1	1	0
1047	Rosa fedtschenkoana	Rosaceae	1	0	0
1048	Rosa chinensis	Rosaceae	1	1	0
1049	Rosa odorata	Rosaceae	1	0	0
1050	Rosa multiflora	Rosaceae	1	0	1
1051	Agrimonia pilosa	Rosaceae	1	0	1
1052	Sanguisorba officinalis	Rosaceae	1	0	1
1053	Sanguisorba alpina	Rosaceae	1	0	0
1054	Amygdalus communis	Rosaceae	1	0	0
1055	Amygdalus triloba	Rosaceae	1	0	0
1056	Amygdalus davidiana	Rosaceae	1	0	0
1057	Amygdalus persica	Rosaceae	1	1	1
1058	Amygdalus ferganensis	Rosaceae	1	0	0
1059	Armeniaca vulgaris	Rosaceae	1	1	0
1060	Armeniaca sibirica	Rosaceae	1	0	0
1061	Prunus simonii	Rosaceae	1	0	0
1062	Prunus domestica	Rosaceae	1	1	0
1063	Prunus salicina	Rosaceae	1	1	0
1064	Prunus cerasifera	Rosaceae	1	0	0
1065	Cerasus tomentosa	Rosaceae	1	0	0
1066	Cerasus avium	Rosaceae	1	0	0
1067	Cerasus tianshanica	Rosaceae	1	0	0
1068	Cerasus humilis	Rosaceae	1	0	0
1069	Cerasus japonica var. nakaii	Rosaceae	1	0	0
1070	Cercis chinensis	Leguminosae	1	0	0
1071	Sophora japonica	Leguminosae	1	0	0
1072	Sophora alopecuroides	Leguminosae	1	1	1
1073	Ammopiptanthus nanus	Leguminosae	1	0	0
1074	Ammopiptanthus mongolicus	Leguminosae	1	0	0
1075	Thermopsis alpina	Leguminosae	1	0	0
1076	Thermopsis lanceolata	Leguminosae	1	0	0
1077	Crotalaria juncea	Leguminosae	1	0	0
1078	Lotus corniculatus	Leguminosae	1	0	0
1079	Lotus tenuis	Leguminosae	1	0	0
1080	Melilotus albus	Leguminosae	1	0	0
1081	Melilotus dentatus	Leguminosae	1	0	0
1082	Melilotus officinalis	Leguminosae	1	0	1
1083	Trigonella foenum-graecum	Leguminosae	1	1	1
1084	Medicago lupulina	Leguminosae	1	0	0
1085	Medicago falcata	Leguminosae	1	1	0
1086	Medicago sativa	Leguminosae	1	1	1
1087	Trifolium lupinaster	Leguminosae	1	0	0
1088	Trifolium repens	Leguminosae	1	0	0
1089	Trifolium fragiferum	Leguminosae	1	0	0
1090	Trifolium pratense	Leguminosae	1	0	1
1091	Trifolium hybridum	Leguminosae	1	0	0
1092	Trifolium incarnatum	Leguminosae	1	0	0
1093	Psoralea corylifolia	Leguminosae	1	1	0
1094	Amorpha fruticosa	Leguminosae	1	0	0
1095	Robinia pseudoacacia	Leguminosae	1	0	0
1096	Sesbania cannabina	Leguminosae	1	0	0
1097	Sphaerophysa salsula	Leguminosae	1	0	1
1098	Caragana leucophloea	Leguminosae	1	0	1
1099	Caragana pruinosa	Leguminosae	1	0	0
1100	Caragana jubata	Leguminosae	1	0	0
1101	Caragana acanthophylla	Leguminosae	1	0	0
1102	Caragana arborescens	Leguminosae	1	0	0
1103	Caragana turkestanica	Leguminosae	1	0	0
1104	Caragana microphylla	Leguminosae	1	0	0
1105	Caragana turfanensis	Leguminosae	1	0	0
1106	Glycyrrhiza aspera	Leguminosae	1	0	0
1107	Glycyrrhiza glabra	Leguminosae	1	1	0
1108	Gueldenstaedtia stenophylla	Leguminosae	1	0	0
1109	Oxytropis aciphylla	Leguminosae	1	0	0
1110	Syzygium aromaticum	Myrtaceae	0	1	0
1111	Ocimum gratissimum	Labiatae	0	1	0
1112	Illicium verum	Illiciaceae	0	1	0
1113	Panax ginseng	Araliaceae	0	1	0
1114	Acacia catechu	Leguminosae	0	1	0
1115	Uncaria gambier	Rubiaceae	0	1	0
1116	Zingiber officinale	Zingiberaceae	0	1	1
1117	Ziziphus jujuba	Rhamnaceae	0	1	0
1118	Rheum palmatum	Polygonaceae	0	1	0
1119	Rheum tanguticum	Polygonaceae	0	1	0
1120	Rheum officinale	Polygonaceae	0	1	0
1121	Cirsium japonicum	Compositae	0	1	1
1122	Euphorbia resinifera	Euphorbiaceae	0	1	0
1123	Triticum aestivum	Gramineae	0	1	0
1124	Eletteria cardamomum	Zingiberaceae	0	1	0
1125	Foeniculum vulgare	Umbelliferea	0	1	0
1126	Berberis heteropoda	Berberidaceae	0	1	1
1127	Strychnos nux-vomica	Loganiaceae	0	1	0
1128	Strychnos wallichiana	Loganiaceae	0	1	1
1129	Hyoscyamus bohemicus	Solanaceae	0	1	0
1130	Bambusa textilis	Gramineae	0	1	0
1131	Viola tianschanica	Violaceae	0	1	0
1132	Aucklandia lappa	Compositae	0	1	0
1133	Anchusa italica	Boraginaceae	0	1	0
1134	Borago officinalis	Boraginaceae	0	1	0
1135	Terminalia bellirica	Combretaceae	0	1	0
1136	Laurus nobilis	Lauraceae	0	1	0
1137	Pleurospermum lindleyanum	Umbelliferae	0	1	0
1138	Croton tiglium	Euphorbiaceae	0	1	0
1139	Nardostachys chinensis	Valerianaceae	0	1	0
1140	Glycyrrhiza uralensis	Leguminosae	0	1	1
1141	Saccharum sinense	Gramineae	0	1	0
1142	Astragalus sarcocolla	Leguminosae	0	1	0
1143	Artemisia argyi	Compositae	0	1	1
1144	Lycoris radiata	Amaryllidaceae	0	1	0
1145	Pulsatilla chinensis	Ranunculaceae	0	1	0
1146	Plumbago zeylanica	Plumbaginaceae	0	1	0
1147	Fraxinus szaboana	Oleaceae	0	1	0
1148	Convolvulus scammonia	Convolvulaceae	0	1	0
1149	Cocos nucifera	Palmae	0	1	0
1150	Terminalia chebula	Combretaceae	0	1	1
1151	Astragalus gummifera	Leguminosae	0	1	0
1152	Swertia pseudochinensis	Gentianaceae	0	1	0
1153	Mallotus philippinensis	Euphorbiaceae	0	1	0
1154	Cinnamomum cassia	Lauraceae	0	1	0
1155	Cinnamomum cassia var. macrophyllum	Lauraceae	0	1	0
1156	Myristica fragrans	Myristicaceae	0	1	0
1157	Albizia julibrissin	Leguminosae	1	1	0
1158	Doronicum hookeri	Compositae	0	1	0
1159	Cassia obtusifolia	Leguminosae	0	1	0
1160	Cassia tora	Leguminosae	0	1	0
1161	Styrax benzoin	Styracaceae	0	1	0
1162	Styrax tonkinensis	Styracaceae	0	1	0
1163	Pinus koraiensis	Pinaceae	0	1	0
1164	Ruta graveolens	Rutaceae	0	1	0
1165	Aloe vera	Liliaceae	0	1	1
1166	Aloe vera var. chinensis	Liliaceae	0	1	0
1167	Aloe ferox	Liliaceae	0	1	0
1168	Liquidambar orientalis	Hamamelidaceae	0	1	0
1169	Lens culinaris	Leguminosae	0	1	0
1170	Phyllanthus emblica	Euphorbiaceae	0	1	0
1171	Hippophae rhamnoides	Elaeagnaceae	0	1	1
1172	Commiphora myrrha	Burseraceae	0	1	0
1173	Quercus infectoria	Fagaceae	0	1	0
1174	Aquilaria agallocha	Thymelaeaceae	0	1	0
1175	Ferula assafoetida	Umbelliferae	0	1	0
1176	Cassia fistula	Leguminosae	0	1	0
1177	Anacyclus pyrethrum	Compositae	0	1	0
1178	Acacia senegal	Leguminosae	0	1	0
1179	Dorema ammoniacum	Umbelliferea	0	1	0
1180	Aconitum carmichaeli	Ranunculaceae	0	1	0
1181	Cymbopogon caesius	Gramineae	0	1	0
1182	Rosa rugosa f. plena	Rosaceae	0	1	0
1183	Melia azedarach	Meliaceae	0	1	0
1184	Amygdalus communis var. amara	Rosaceae	0	1	0
1185	Alhagi pseudoalhagi	Leguminosae	0	1	0
1186	Capparis himalayensis	Capparidaceae	0	1	0
1187	Curcuma wenyujin	Zingiberaceae	0	1	0
1188	Curcuma longa	Zingiberaceae	0	1	0
1189	Curcuma kwangsiensis	Zingiberaceae	0	1	0
1190	Curcuma phaeocaulis	Zingiberaceae	0	1	0
1191	Dracaena cochinchinensis	Agavaceae	0	1	0
1192	Corylus avellana	Betulaceae	0	1	0
1193	Polygonatum odoratum	Liliaceae	0	1	0
1194	Gentiana lutea	Gentianaceae	0	1	0
1195	Orchis chusua	Orchidaceae	0	1	0
1196	Platanthera chlorantha	Orchidaceae	0	1	0
1197	Fumaria officinalis	Papaveraceae	0	1	0
1198	Dryopteris filix-msa	Dryopteridaceae	0	1	0
1199	Agrimonia eupatoria	Rosaceae	0	1	0
1200	Centaurea behen	Compositae	0	1	0
1201	Melissa officinalis	Labiatae	0	1	0
1202	Ocimum basilicum	Labiatae	0	1	0
1203	Tamarindus indica	Leguminosae	0	1	0
1204	Boswellia carterii	Burseraceae	0	1	0
1205	Asarum heterotropoides var. mandshuricum	Aristolochiaceae	0	1	0
1206	Asarum sieboldii	Aristolochiaceae	0	1	0
1207	Asarum europaeum	Aristolochiaceae	0	1	0
1208	Rubia cordifolia	Rubiaceae	0	1	0
1209	Piper longum	Piperaceae	0	1	0
1210	Amomum tsaoko	Zingiberaceae	0	1	1
1211	Alpinia katsumadai	Zingiberaceae	0	1	0
1212	Artemisia capillaris	Compositae	0	1	0
1213	Urtica angustifolia	Urticaceae	0	1	1
1214	Urtica laetevirens	Urticaceae	0	1	1
1215	Citrullus colocynthis	Cucurbitaceae	0	1	0
1216	Ipomoea purga	Convolvulaceae	0	1	0
1217	Piper nigrum	Piperaceae	0	1	1
1218	Daucus carota var. sativa	Umbelliferae	1	1	0
1219	Picrorhiza kurroa	Scrophulariaceae	0	1	0
1220	Abrus precatorius	Leguminosae	0	1	0
1221	Lycium chinense	Solanaceae	0	1	0
1222	Citrus medica	Rutaceae	0	1	0
1223	Tamarix chinensis	Tamaricaceae	0	1	0
1224	Pharbitis purpurea	Convolvulaceae	0	1	0
1225	Lawsonia inermis	Lythraceae	0	1	0
1226	Cyperus rotundus	Cyperaceae	0	1	0
1227	Teucrium chamaedrys	Labiatae	0	1	0
1228	Myrtus communis	Myrtaceae	0	1	0
1229	Colchicum autumnale	Colchicaceae	0	1	0
1230	Tripleurospermum limosum	Compositae	0	1	0
1231	Pistacia lentiscus	Anacardiaceae	0	1	0
1232	Datura stramonium	Solanaceae	0	1	0
1233	Citrus limon	Rutaceae	0	1	0
1234	Pimpinella anisum	Umbelliferae	0	1	0
1235	Smilax aristolochiaefolia	Liliaceae	0	1	0
1236	Hyssopus cuspidatus	Labiatae	0	1	1
1237	Ferula galbaniflua	Umbelliferae	0	1	0
1238	Ziziphora bungeana	Labiatae	0	1	0
1239	Cordia dichotoma	Boraginaceae	0	1	0
1240	Aristolochia rotunga	Aristolochiaceae	0	1	0
1241	Helleborus thibetanus	Ranunculaceae	0	1	0
1242	Mesua ferrea	Cuttiferae	0	1	0
1243	Alpinia officinarum	Zingiberaceae	0	1	0
1244	Zostera marina	Potamogetonaceae	0	1	0
1245	Polygonum manshuriense	Polygonaceae	0	1	0
1246	Smilax china	Liliaceae	0	1	0
1247	Cuscuta japonica	Convolvulaceae	0	1	0
1248	Coptis chinensis	Ranunculaceae	0	1	0
1249	Coptis deltoidea	Ranunculaceae	0	1	0
1250	Coptis teeta	Ranunculaceae	0	1	0
1251	Salix caprea	Salicaceae	0	1	1
1252	Allium prattii	Liliaceae	0	1	0
1253	Lagoecia cuminoides	Umbelliferea	0	1	0
1254	Petroselinum crispum	Umbelliferea	0	1	0
1255	Cucumis melo	Cucurbitaceae	0	1	0
1256	Amygdalus communis var. dulcis	Rosaceae	0	1	0
1257	Pyrus pyrifolia	Rosaceae	0	1	0
1258	Pyrus serrulata	Rosaceae	0	1	0
1259	Operculina turpethum	Convolvulaceae	0	1	0
1260	Origanum majorana	Labiatae	0	1	0
1261	Ephedra equisetina	Ephedraceae	0	1	1
1262	Vigna radiata	Leguminosae	1	1	0
1263	Lagenaria siceraria	Cucurbitaceae	0	1	0
1264	Taxus cuspidata	Taxaceae	0	1	0
1265	Perilla frutescens var. crispa	Labiatae	0	1	0
1266	Pterocarpus indicus	Leguminosae	0	1	0
1267	Cassia angustifolia	Leguminosae	0	1	0
1268	Cassia acutifolia	Leguminosae	0	1	0
1269	Daphne odora	Thymelaeaceae	0	1	0
1270	Plantago psyllium	Plantaginaceae	0	1	0
1271	Plantago ovata	Plantaginaceae	0	1	0
1272	Sabina vulgaris	Cupressaceae	0	1	1
1273	Anacardium occidentale	Anacardiaceae	0	1	0
1274	Semecarpus gigantifolia	Anacardiaceae	0	1	0
1275	Areca catechu	Palmae	0	1	0
1276	Physalis alkekengi var. franchetii	Solanaceae	0	1	1
1277	Citrus aurantium	Rutaceae	0	1	0
1278	Embelia ribes	Ardisiaceae	0	1	0
1279	Cinnamomum camphora	Lauraceae	0	1	0
1280	Canarium album	Burseraceae	0	1	0
1281	Mentha canadensis	Labiatae	0	1	0
1282	Commiphora mukul	Burseraceae	0	1	0
1283	Abutilon indicum	Malvaceae	0	1	0
1284	Lavandula angustifolia	Labiatae	1	1	0
1285	Santalum album	Santalaceae	0	1	0
1286	Rhus coriaria	Anacardiaceae	0	1	0
1287	Veratrum nigrum	Liliaceae	0	1	0
1288	Pogostemon cablin	Labiatae	0	1	0
1289	Thymus vulgaris	Labiatae	0	1	0
1290	Rhodiola kirilowii	Crassulaceae	1	0	1
1291	Senecio jacobaea	Compositae	0	0	1
1292	Veratrum lobelianum	Liliaceae	0	0	1
1293	Sorbus sibirica	Rosaceae	0	0	1
1294	Lilium martagon	Liliaceae	0	0	1
1295	Paeonia sinjiangensis	Paeoniaceae	0	0	1
1296	Erythronium sibiricum	Liliaceae	0	0	1
1297	Sambucus williamsii	Caprifoliaceae	0	0	1
1298	Chelidonium majus	Papaveraceae	1	0	1
1299	Polygonum ellipticum	Polygonaceae	0	0	1
1300	Cynanchum sibiricum	Asclepiadaceae	0	0	1
1301	Taraxacum mongolicum	Compositae	0	0	1
1302	Rheum wittrockii	Polygonaceae	0	0	1
1303	Pulsatilla ambigua	Ranunculaceae	1	0	1
1304	Eugenia caryophyllata	Myrtaceae	0	0	1
1305	Bupleurum krylovianum	Umbelliferae	0	0	1
1306	Crataegus altaica	Rosaceae	0	0	1
1307	Ligularia altaica	Compositae	0	0	1
1308	Dictamnus dasycarpus	Rutaceae	0	0	1
1309	Leonurus glaucescens	Labiatae	0	0	1
1310	Echinops sphaerocephalus	Compositae	0	0	1
1311	Gentiana macrophylla	Gentianaceae	0	0	1
1312	Duchesnea indica	Rosaceae	0	0	1
1313	Inula aspera	Compositae	0	0	1
1314	Onosma gmelinii	Boraginaceae	0	0	1
1315	Rubus chingii	Rosaceae	0	0	1
1316	Phlomis oreophila	Labiatae	0	0	1
1317	Caragana altaica	Leguminosae	0	0	1
1318	Pedicularis altaica	Scrophulariaceae	0	0	1
1319	Datura stramonium	Solanaceae	0	0	1
1320	Solanum lyratum	Solanaceae	0	0	1
1321	Aquilegia glandulosa	Ranunculaceae	0	0	1
1322	Lagochilus diacanthophyllus	Labiatae	0	0	1
1323	Allium pallasii	Liliaceae	0	0	1
1324	Spiraea chamaedryfolia	Rosaceae	0	0	1
1325	Primula nivalis	Primulaceae	0	0	1
1326	Gentiana szechenyii	Gentianaceae	0	0	1
1327	Smilax glabra	Liliaceae	0	0	1
1328	Potentilla chinensis	Rosaceae	0	0	1
1329	Solidago decurrens	Compositae	0	0	1
1330	Fritillaria maximowiczii	Liliaceae	0	0	1
1331	Tulipa altaica	Liliaceae	0	0	1
1332	Thymus serpyllum	Labiatae	0	0	1
1333	Epilobium angustifolium	Onagraceae	0	0	1
1334	Adonis sibirica	Ranunculaceae	0	0	1
1335	Androsace umbellata	Primulaceae	0	0	1
1336	Filipendula ulmaria	Rosaceae	0	0	1
1337	Sparganium stoloniferum	Sparganiaceae	1	0	1
1338	Scripus fluviatilis	Cyperaceae	0	0	1
1339	Bidens tripatita	Compositae	0	0	1
1340	Pyrola rotundifolia	Pyrolaceae	0	0	1
1341	Iris tectorum	Iridaceae	0	0	1
1342	Euphorbia pekinensis	Euphorbiaceae	0	0	1
1343	Archangelica breuicaulis	Umbelliferae	0	0	1
1344	Adonis chrysocyathus	Ranunculaceae	0	0	1
1345	Lonicera tatarica	Caprifoliaceae	0	0	1
1346	Nepeta tenuifolia	Labiatae	0	0	1
1347	Hylotelephium erythrostictum	Crassulaceae	0	0	1
1348	Iris lactea	Iridaceae	0	0	1
1349	Ranunculus ternatus	Ranunculaceae	0	0	1
1350	Euonymus alatus	Celastraceae	0	0	1
1351	Physochlaina physaloides	Solanaceae	1	0	1
1352	Galium verum	Rubiaceae	0	0	1
1353	Pharbitis hederacea	Convolvulaceae	0	0	1
1354	Lycopodium clavatum	Lycopodiaceae	0	0	1
1355	Gymnadenia conopsea	Orchidaceae	0	0	1
1356	Veronica anagallis-aquatica	Scrophulariaceae	0	0	1
1357	Lysimachia clethroides	Primulaceae	0	0	1
1358	Gypsophila perfoliata	Caryophyllaceae	0	0	1
1359	Orobanche amoena	Orobanchaceae	0	0	1
1360	Myosotis alpestris	Boraginaceae	0	0	1
1361	Dracocephalum peregrinum	Labiatae	0	0	1
1362	Ribes aciculare	Saxifragaceae	0	0	1
1363	Hyssopus macranthus	Labiatae	0	0	1
1364	Ribes nigrum	Saxifragaceae	0	0	1
1365	Lycium ruthenicum	Solanaceae	0	0	1
1366	Arnebia guttata	Boraginaceae	0	0	1
1367	Thalictrum flavum	Ranunculaceae	0	0	1
1368	Rosa oxyacantha	Rosaceae	0	0	1
1369	Echium vulgare	Boraginaceae	0	0	1
1370	Linaria longicalcarata	Scrophulariaceae	0	0	1
1371	Zygophyllum fabago	Zygophyllaceae	0	0	1
1372	Achyranthes bidentata	Amaranthaceae	0	0	1
1373	Padus avium	Rosaceae	0	0	1
1374	Scutellaria sieversii	Labiatae	0	0	1
1375	Clematis integrifolia	Ranunculaceae	0	0	1
1376	Delphinium shawurense	Ranunculaceae	0	0	1
1377	Cicer songoricum	Leguminosae	0	0	1
1378	Althaea nudiflora	Malvaceae	0	0	1
1379	Polygonum alpinum	Polygonaceae	0	0	1
1380	Ligusticum sinense	Umbelliferae	0	0	1
1381	Centella asiatica	Umbelliferae	0	0	1
1382	Fragaria viridis	Rosaceae	0	0	1
1383	Viola prionantha	Violaceae	0	0	1
1384	Sium suave	Umbelliferae	0	0	1
1385	Ephedra distachya	Ephedraceae	0	0	1
1386	Armeniaca mume	Rosaceae	0	0	1
1387	Adenophora lamarkii	Campanulaceae	0	0	1
1388	Salvia deserta	Labiatae	1	0	1
1389	Allium roborowskianum	Liliaceae	0	0	1
1390	Asparagus neglectus	Liliaceae	0	0	1
1391	Leonurus turkestanicus	Labiatae	0	0	1
1392	Empetrum nigrum var. japonicum	Empetraceae	0	0	1
1393	Glaucium squamigerum	Papaveraceae	0	0	1
1394	Alchemilla pinguis	Rosaceae	0	0	1
1395	Viola philippica	Violaceae	0	0	1
1396	Tanacetum barclayanum	Compositae	0	0	1
1397	Lactuca serriola	Compositae	0	0	1
1398	Rheum nanum	Polygonaceae	0	0	1
1399	Lotus strictus	Leguminosae	0	0	1
1400	Sonchus uliginosus	Compositae	0	0	1
1401	Scirpus triqueter	Cyperaceae	0	0	1
1402	Lathyrus pratensis	Leguminosae	0	0	1
1403	Dryopteridaceae	Dryopteridaceae	0	0	1
1404	Setaria faberii	Gramineae	0	0	1
1405	Oxytropis falcata	Leguminosae	0	0	1
1406	Gagea fedtschenkoana	Liliaceae	0	0	1
1407	Trapa bicornis	Trapaceae	0	0	1
1408	Carduus crispus	Compositae	0	0	1
1409	Tripleurospermum ambiguum	Compositae	0	0	1
1410	Achillea impatiens	Compositae	0	0	1
1411	Saxifraga przewalskii	Saxifragaceae	0	0	1
1412	Nonea caspica	Boraginaceae	0	0	1
1413	Ceratophllum demersum	Ceratophyllaceae	0	0	1
1414	Lilium lancifolium	Liliaceae	0	0	1
1415	Capsicum frutescens	Solanaceae	0	0	1
1416	Chorispora tenella	Cruciferae	0	0	1
1417	Epilobium amurense	Onagraceae	0	0	1
1418	Lagotis integrifolia	Scrophulariaceae	0	0	1
1419	Dioscorea opposite	Dioscoreaceae	0	0	1
1420	Myricaria germanica	Tamaricaceae	0	0	1
1421	Chrysanthemum segetum	Compositae	0	0	1
1422	Aloe acutissima	Liliaceae	0	0	1
1423	Opuntia stricta var. dillenii	Cactaceae	0	0	1
1424	Scorzonera subacaulis	Compositae	0	0	1
1425	Campanula albertii	Campanulaceae	0	0	1
1426	Mentha asiatica	Labiatae	0	0	1
1427	Agrimonia eupatoria subsp. asiatica	Rosaceae	0	0	1
1428	Amygdalus nana	Rosaceae	0	0	1
1429	Silene fortunei	Caryophyllaceae	0	0	1
1430	Veronica pinnata	Scrophulariaceae	0	0	1
1431	Oenothera biennis	Onagraceae	0	0	1
1432	Swertia obtusa	Gentianaceae	0	0	1
1433	Plantago media	Plantaginaceae	0	0	1
1434	Orchis fuchsii	Orchidaceae	0	0	1
