# Supplementary material for: Patterns and Environmental Determinants of Medicinal Plant : Vascular Plant Ratios in Xinjiang, Northwest China
Source: PLoS One. 2016 Jul 8;11(7):e0158405. doi: 10.1371/journal.pone.0158405 (PMC4938531; doi:10.1371/journal.pone.0158405)
Supplement: S2 File — With the richness and ratio data of both full and randomly selected (by 5% of the full data) in the analyses. (XLSX) [file pone.0158405.s003.xlsx]

## Sheet: fullData
Id	MAT	MTCM	PET	MAP	AET	WD	sumPopulation	plant	CMM	UM	KZ	proCMM	proUM	proKZ
2068	-7.2	-22	331	339	314	17	0	635	200	24	84	31.5	3.78	13.23
2299	-3.4	-19.1	397	384	361	36	0	600	210	22	86	35	3.67	14.33
2300	-4.7	-20	378	395	371	7	0	583	203	21	84	34.82	3.6	14.41
2301	-4.9	-20.2	375	385	365	10	0	586	203	21	84	34.64	3.58	14.33
2302	-4	-19.6	388	356	345	43	0	608	212	22	86	34.87	3.62	14.14
2303	-5.1	-20.3	373	361	350	23	0	561	191	21	81	34.05	3.74	14.44
2304	-4.3	-19.9	384	337	333	50	0	857	278	27	119	32.44	3.15	13.89
2305	-4.3	-19.9	385	318	318	66	0	823	267	25	114	32.44	3.04	13.85
2306	-4.1	-19.8	387	309	309	79	0	769	247	24	111	32.12	3.12	14.43
2307	-5.5	-20.8	366	315	315	51	0	754	242	24	110	32.1	3.18	14.59
2308	-6.4	-21.4	352	327	327	25	0	677	218	24	95	32.2	3.55	14.03
2538	-1	-17.5	444	353	339	105	0	636	222	24	88	34.91	3.77	13.84
2539	-2	-18.1	419	356	338	81	0	606	213	22	86	35.15	3.63	14.19
2540	-2.6	-18.6	408	354	339	70	0	629	220	24	88	34.98	3.82	13.99
2541	-3.1	-18.9	401	348	337	64	0	607	213	22	86	35.09	3.62	14.17
2542	-3.5	-19.3	396	344	335	60	0	639	222	24	88	34.74	3.76	13.77
2543	-2.3	-18.6	414	312	312	103	0	868	283	27	119	32.6	3.11	13.71
2544	-3.7	-19.5	392	322	322	70	0	855	278	27	119	32.51	3.16	13.92
2545	-5.6	-20.7	366	340	338	27	0	671	214	23	94	31.89	3.43	14.01
2546	-6.3	-21.2	354	344	341	14	0	635	199	24	84	31.34	3.78	13.23
2547	-5.8	-21	362	325	325	37	0	694	221	24	97	31.84	3.46	13.98
2548	-4.8	-20.3	377	291	291	86	0	670	213	22	93	31.79	3.28	13.88
2779	-0.6	-17.3	459	334	333	126	0	630	219	24	85	34.76	3.81	13.49
2780	-0.9	-17.6	446	326	323	123	0	621	218	24	86	35.1	3.86	13.85
2781	-0.8	-17.5	451	311	311	140	0	640	223	24	88	34.84	3.75	13.75
2782	-2.3	-18.5	414	322	318	96	0	870	284	27	119	32.64	3.1	13.68
2783	-3.7	-19.3	392	330	328	65	0	855	279	27	118	32.63	3.16	13.8
2784	-4.5	-20	380	328	328	52	0	687	217	22	95	31.59	3.2	13.83
2785	-5.7	-20.8	364	336	336	28	0	628	195	22	82	31.05	3.5	13.06
2786	-4.5	-20	381	306	306	75	0	822	267	25	114	32.48	3.04	13.87
2787	-3.6	-19.5	393	281	281	112	0	776	251	24	110	32.35	3.09	14.18
3019	-1.2	-17.7	435	335	324	111	0	630	219	24	85	34.76	3.81	13.49
3020	-1.4	-17.8	431	326	319	113	0	621	218	24	86	35.1	3.86	13.85
3021	-1.3	-17.8	435	313	311	124	0	868	284	27	119	32.72	3.11	13.71
3022	-4.5	-19.9	380	346	339	40	0	758	245	24	110	32.32	3.17	14.51
3023	-4.3	-19.8	382	333	331	51	0	685	217	22	95	31.68	3.21	13.87
3024	-4.2	-19.8	384	321	321	63	0	745	240	24	109	32.21	3.22	14.63
3025	-4.8	-20.2	376	319	319	57	0	751	241	24	110	32.09	3.2	14.65
3026	-2.4	-18.7	412	273	273	140	0	878	285	27	120	32.46	3.08	13.67
3027	-4.1	-19.8	387	284	284	103	0	819	267	25	113	32.6	3.05	13.8
3028	-4.5	-20.1	381	280	280	101	0	808	263	25	114	32.55	3.09	14.11
3029	-4.3	-20	384	264	264	119	0	780	251	24	111	32.18	3.08	14.23
3030	-4.7	-20.3	378	263	263	116	0	746	237	24	108	31.77	3.22	14.48
3258	-0.7	-17.4	452	334	328	124	0	672	227	24	90	33.78	3.57	13.39
3259	-3.8	-19.3	389	367	350	39	0	633	221	24	88	34.91	3.79	13.9
3260	-4.1	-19.6	385	363	349	36	0	868	283	27	119	32.6	3.11	13.71
3261	-1.1	-17.7	441	306	306	135	0	869	284	27	119	32.68	3.11	13.69
3262	-3.8	-19.4	390	333	329	61	0	758	245	24	110	32.32	3.17	14.51
3263	-3.8	-19.4	389	322	322	68	0	685	217	22	95	31.68	3.21	13.87
3264	-3.6	-19.4	393	306	306	87	0	821	266	25	113	32.4	3.05	13.76
3265	-2.5	-18.8	410	281	281	129	0	912	290	28	123	31.8	3.07	13.49
3266	-1.1	-18	442	253	253	190	0	885	287	28	122	32.43	3.16	13.79
3267	-2.6	-18.9	409	263	263	145	0	819	266	25	113	32.48	3.05	13.8
3268	-3.1	-19.2	401	260	260	141	0	800	262	25	113	32.75	3.13	14.13
3269	-4.3	-20.1	383	268	268	115	0	781	251	24	111	32.14	3.07	14.21
3270	-4.8	-20.4	377	264	264	112	0	689	218	23	96	31.64	3.34	13.93
3497	0.9	-16.4	504	311	311	193	0	634	217	24	83	34.23	3.79	13.09
3498	-1	-17.5	443	326	319	124	0	666	227	24	89	34.08	3.6	13.36
3499	-2.2	-18.3	413	334	322	90	0	611	214	22	86	35.02	3.6	14.08
3500	-3.2	-18.9	398	339	331	67	0	572	198	21	83	34.62	3.67	14.51
3501	-2.1	-18.3	415	315	312	103	0	870	285	28	120	32.76	3.22	13.79
3502	-0.9	-17.6	447	286	286	161	0	904	289	28	122	31.97	3.1	13.5
3503	-2.4	-18.7	411	297	297	113	0	914	290	28	123	31.73	3.06	13.46
3504	-0.2	-17.4	473	260	260	213	0	905	292	28	123	32.27	3.09	13.59
3505	1	-16.8	509	237	237	272	0	866	282	28	118	32.56	3.23	13.63
3506	0.4	-17.1	491	234	234	258	0	844	279	27	117	33.06	3.2	13.86
3507	-1.9	-18.4	420	249	249	171	0	802	266	25	113	33.17	3.12	14.09
3508	-3.1	-19.2	400	254	254	145	0	736	237	24	108	32.2	3.26	14.67
3509	-3.7	-19.6	392	253	253	139	0	831	269	28	121	32.37	3.37	14.56
3510	-3.6	-19.6	393	240	240	153	0	835	270	28	121	32.34	3.35	14.49
3735	-1.2	-17.5	435	345	330	105	0	608	215	24	85	35.36	3.95	13.98
3736	0.2	-16.7	483	319	319	163	0	652	221	24	87	33.9	3.68	13.34
3737	1.7	-16	528	288	288	240	0	635	217	24	84	34.17	3.78	13.23
3738	1.3	-16.2	516	289	289	227	1211	597	206	23	77	34.51	3.85	12.9
3739	0	-17	476	298	298	178	0	602	212	24	83	35.22	3.99	13.79
3740	-1	-17.5	442	302	302	141	0	592	210	22	84	35.47	3.72	14.19
3741	-2.1	-18.2	415	308	307	108	0	789	262	25	111	33.21	3.17	14.07
3742	-1.6	-18	424	292	292	132	0	856	283	27	119	33.06	3.15	13.9
3743	-1.1	-17.8	439	277	277	162	0	872	282	28	119	32.34	3.21	13.65
3744	0.9	-16.8	506	243	243	263	0	898	288	28	120	32.07	3.12	13.36
3745	-0.7	-17.7	454	252	252	202	0	870	282	28	119	32.41	3.22	13.68
3746	-0.7	-17.7	456	242	242	214	0	826	274	27	116	33.17	3.27	14.04
3747	-2.4	-18.7	411	253	253	158	0	899	294	29	130	32.7	3.23	14.46
3748	-2.4	-18.8	411	243	243	168	0	835	277	28	123	33.17	3.35	14.73
3749	-1.8	-18.5	422	226	226	196	0	857	283	28	125	33.02	3.27	14.59
3750	-3.2	-19.4	399	235	235	163	0	868	283	28	125	32.6	3.23	14.4
3751	-3.2	-19.4	399	228	228	171	0	905	294	29	130	32.49	3.2	14.36
3752	-2.7	-19.2	407	212	212	194	0	872	285	28	126	32.68	3.21	14.45
3753	-3.5	-19.7	395	214	214	181	0	852	278	28	124	32.63	3.29	14.55
3968	4.1	-14.9	613	229	229	384	0	417	126	20	39	30.22	4.8	9.35
3969	3.9	-15	603	236	236	367	0	438	138	21	41	31.51	4.79	9.36
3970	3.9	-15	603	234	234	369	1261	456	141	21	44	30.92	4.61	9.65
3971	3.6	-15.1	590	242	242	348	132	491	156	22	50	31.77	4.48	10.18
3972	2.9	-15.4	568	258	258	310	0	561	184	23	65	32.8	4.1	11.59
3973	2.5	-15.6	554	268	268	285	12	605	202	23	77	33.39	3.8	12.73
3974	1.5	-16	522	292	292	230	45	630	212	24	82	33.65	3.81	13.02
3975	1.1	-16.2	509	297	297	212	0	630	212	24	82	33.65	3.81	13.02
3976	1.1	-16.3	510	289	289	221	0	663	226	24	91	34.09	3.62	13.73
3977	0.6	-16.5	494	295	295	199	0	646	219	24	85	33.9	3.72	13.16
3978	1	-16.4	507	284	284	223	0	613	213	24	80	34.75	3.92	13.05
3979	-0.5	-17.2	459	297	297	162	0	627	221	24	86	35.25	3.83	13.72
3980	-1.3	-17.7	431	300	300	132	0	651	223	24	87	34.25	3.69	13.36
3981	-1.5	-17.9	424	295	295	129	0	848	280	27	117	33.02	3.18	13.8
3982	-0.6	-17.4	457	274	274	184	0	843	279	27	117	33.1	3.2	13.88
3983	-0.8	-17.6	450	267	267	183	0	837	276	27	116	32.97	3.23	13.86
3984	0.3	-17.1	489	246	246	242	0	891	288	28	119	32.32	3.14	13.36
3985	-0.7	-17.6	455	248	248	207	0	872	282	28	119	32.34	3.21	13.65
3986	-1.3	-18	436	247	247	189	0	781	259	25	111	33.16	3.2	14.21
3987	-1.4	-18.2	431	240	240	191	0	865	287	28	125	33.18	3.24	14.45
3988	-1.3	-18.1	435	230	230	205	0	943	310	32	134	32.87	3.39	14.21
3989	-2.6	-18.9	408	236	236	172	0	863	283	28	125	32.79	3.24	14.48
3990	-1.4	-18.3	434	215	215	220	0	945	309	33	134	32.7	3.49	14.18
3991	-1.1	-18.2	443	201	201	242	0	947	310	33	135	32.73	3.48	14.26
3992	-2.4	-19	412	209	209	203	0	827	269	28	121	32.53	3.39	14.63
3993	-3.5	-19.7	395	213	213	182	0	769	245	26	108	31.86	3.38	14.04
3994	-4.1	-20.1	386	216	216	171	0	768	244	26	108	31.77	3.39	14.06
3995	-4.5	-20.4	381	214	214	166	0	725	231	27	103	31.86	3.72	14.21
3996	-6	-21.4	358	242	242	116	0	598	185	25	72	30.94	4.18	12.04
4208	4.5	-14.8	625	211	211	414	0	401	121	20	37	30.17	4.99	9.23
4209	4.5	-14.8	624	211	211	413	0	403	122	20	38	30.27	4.96	9.43
4210	4.6	-14.7	626	208	208	419	848	401	121	20	37	30.17	4.99	9.23
4211	4.2	-14.8	612	215	215	397	853	420	129	20	39	30.71	4.76	9.29
4212	3.8	-15	597	224	224	374	465	434	138	21	41	31.8	4.84	9.45
4213	3.5	-15.1	584	232	232	352	1733	445	141	21	46	31.69	4.72	10.34
4214	3.3	-15.2	580	234	234	346	602	476	152	21	50	31.93	4.41	10.5
4215	3.1	-15.3	573	238	238	336	80	563	184	23	65	32.68	4.09	11.55
4216	2.2	-15.7	543	259	259	284	131	605	202	23	77	33.39	3.8	12.73
4217	1.8	-15.9	530	265	265	265	0	597	202	23	76	33.84	3.85	12.73
4218	2.2	-15.8	544	250	250	294	86	617	208	23	80	33.71	3.73	12.97
4219	1.8	-16	530	253	253	277	131	816	262	26	99	32.11	3.19	12.13
4220	1.6	-16.1	526	251	251	275	183	772	252	26	97	32.64	3.37	12.56
4221	1.5	-16.2	523	247	247	276	1042	780	253	26	98	32.44	3.33	12.56
4222	1.1	-16.5	509	246	246	263	0	816	262	26	99	32.11	3.19	12.13
4223	1.9	-16.2	535	230	230	305	0	851	277	28	110	32.55	3.29	12.93
4224	1.6	-16.4	528	226	226	302	0	841	274	28	110	32.58	3.33	13.08
4225	1.2	-16.7	515	224	224	290	0	872	281	28	115	32.22	3.21	13.19
4226	0.5	-17.1	494	226	226	268	0	871	284	28	118	32.61	3.21	13.55
4227	0	-17.4	480	222	222	257	0	1012	328	34	143	32.41	3.36	14.13
4228	-0.5	-17.7	463	221	221	242	0	1018	329	35	146	32.32	3.44	14.34
4229	-1.2	-18.2	441	223	223	218	0	982	319	33	139	32.48	3.36	14.15
4230	-2.6	-19.1	408	229	229	179	0	969	312	33	136	32.2	3.41	14.04
4231	-3.4	-19.5	395	231	231	164	0	911	295	29	131	32.38	3.18	14.38
4232	-4.1	-20	385	236	236	149	0	841	270	28	122	32.1	3.33	14.51
4233	-4.7	-20.5	376	237	237	140	0	726	231	26	103	31.82	3.58	14.19
4234	-3.8	-20	389	214	214	175	0	724	231	26	103	31.91	3.59	14.23
4235	-4.6	-20.5	379	221	221	158	0	673	209	26	86	31.05	3.86	12.78
4236	-4.8	-20.7	376	216	216	160	0	702	221	27	94	31.48	3.85	13.39
4447	4.9	-14.8	642	195	195	447	3387	319	96	18	31	30.09	5.64	9.72
4448	4.9	-14.7	640	195	195	445	0	324	97	18	31	29.94	5.56	9.57
4449	4.9	-14.6	638	194	194	444	0	369	112	19	35	30.35	5.15	9.49
4450	4.9	-14.6	637	193	193	443	835	370	112	19	35	30.27	5.14	9.46
4451	4.7	-14.6	631	195	195	436	3757	401	121	20	37	30.17	4.99	9.23
4452	4.5	-14.7	623	197	197	426	2914	406	123	20	38	30.3	4.93	9.36
4453	4.4	-14.7	617	198	198	419	1925	417	126	20	39	30.22	4.8	9.35
4454	4.4	-14.7	615	197	197	419	3052	418	129	20	39	30.86	4.78	9.33
4455	4.3	-14.8	612	199	199	413	5713	434	138	21	41	31.8	4.84	9.45
4456	4.1	-14.9	604	204	204	400	1170	456	143	21	46	31.36	4.61	10.09
4457	3.8	-15	596	209	209	388	151	456	143	21	46	31.36	4.61	10.09
4458	3.8	-15	594	209	209	385	391	447	141	21	46	31.54	4.7	10.29
4459	3.6	-15.2	589	210	210	379	1154	735	232	26	84	31.56	3.54	11.43
4460	2.1	-15.9	539	235	235	304	597	816	262	26	99	32.11	3.19	12.13
4461	2.9	-15.6	566	218	218	348	1969	739	234	26	84	31.66	3.52	11.37
4462	3.8	-15.3	597	199	199	398	6959	739	234	26	84	31.66	3.52	11.37
4463	2.9	-15.8	566	211	211	355	198	723	230	26	83	31.81	3.6	11.48
4464	1.7	-16.3	531	221	221	309	0	780	253	26	98	32.44	3.33	12.56
4465	1.1	-16.7	511	223	223	288	0	790	265	28	108	33.54	3.54	13.67
4466	0.6	-17	498	222	222	276	0	789	265	27	108	33.59	3.42	13.69
4467	-0.1	-17.4	477	222	222	255	0	955	315	32	135	32.98	3.35	14.14
4468	-1.6	-18.3	426	231	231	194	0	899	294	29	130	32.7	3.23	14.46
4469	-2.4	-18.8	411	236	236	175	0	900	294	29	130	32.67	3.22	14.44
4470	-2.5	-19	409	227	227	182	0	832	269	28	121	32.33	3.37	14.54
4471	-2.7	-19.1	406	221	221	185	0	905	294	29	130	32.49	3.2	14.36
4472	-2.7	-19.2	406	214	214	192	0	870	284	28	125	32.64	3.22	14.37
4473	-3.4	-19.7	395	216	216	179	0	767	244	26	108	31.81	3.39	14.08
4474	-3.1	-19.5	401	203	203	197	0	759	243	26	107	32.02	3.43	14.1
4475	-3.7	-19.9	392	205	205	187	0	726	231	26	103	31.82	3.58	14.19
4476	-4.2	-20.3	384	208	208	177	0	705	222	27	94	31.49	3.83	13.33
4477	-3.8	-20.1	390	193	193	197	0	412	136	18	55	33.01	4.37	13.35
4687	5.1	-14.7	650	185	185	464	289	308	93	18	30	30.19	5.84	9.74
4688	5.1	-14.6	647	185	185	463	0	318	96	18	31	30.19	5.66	9.75
4689	5.1	-14.6	645	185	185	461	479	319	96	18	31	30.09	5.64	9.72
4690	5.1	-14.5	644	184	184	459	159	323	97	18	31	30.03	5.57	9.6
4691	5	-14.5	641	183	183	458	684	369	112	19	35	30.35	5.15	9.49
4692	4.9	-14.5	636	182	182	454	974	370	112	19	35	30.27	5.14	9.46
4693	4.9	-14.5	633	181	181	453	2420	375	113	19	35	30.13	5.07	9.33
4694	4.8	-14.6	630	180	180	450	10163	380	113	19	35	29.74	5	9.21
4695	4.8	-14.6	628	182	182	447	21614	383	114	19	36	29.77	4.96	9.4
4696	4.8	-14.5	631	181	181	450	2659	380	113	19	35	29.74	5	9.21
4697	4.7	-14.6	628	183	183	445	1928	401	122	20	38	30.42	4.99	9.48
4698	4.7	-14.7	626	184	184	442	946	403	122	20	38	30.27	4.96	9.43
4699	4.5	-14.8	619	187	187	432	98	564	166	22	51	29.43	3.9	9.04
4700	3.9	-15.1	598	196	196	402	558	590	176	23	56	29.83	3.9	9.49
4701	3.5	-15.3	584	203	203	382	172	588	176	23	56	29.93	3.91	9.52
4702	4	-15.2	603	192	192	411	1016	630	193	24	62	30.63	3.81	9.84
4703	3	-15.7	570	203	203	367	704	730	233	26	84	31.92	3.56	11.51
4704	1.6	-16.4	525	219	219	306	4	780	253	26	98	32.44	3.33	12.56
4705	1.2	-16.7	514	220	220	294	0	845	281	30	118	33.25	3.55	13.96
4706	1.6	-16.6	528	210	210	319	0	873	290	32	123	33.22	3.67	14.09
4707	1.4	-16.8	521	207	207	314	0	868	292	30	124	33.64	3.46	14.29
4708	0.5	-17.3	495	209	209	286	391	959	315	32	136	32.85	3.34	14.18
4709	0.1	-17.5	483	208	208	275	252	921	308	32	132	33.44	3.47	14.33
4710	-0.8	-18.1	452	208	208	243	0	884	292	28	126	33.03	3.17	14.25
4711	-1	-18.2	446	205	205	241	0	950	313	32	135	32.95	3.37	14.21
4712	-2.1	-18.9	416	209	209	207	0	982	317	33	139	32.28	3.36	14.15
4713	-2.9	-19.3	404	211	211	193	0	872	285	28	126	32.68	3.21	14.45
4714	-2.8	-19.4	404	201	201	203	0	831	269	28	121	32.37	3.37	14.56
4715	-4.1	-20.2	385	214	214	171	0	744	239	26	107	32.12	3.49	14.38
4716	-3.9	-20.1	388	206	206	182	0	414	137	19	56	33.09	4.59	13.53
4717	-2.2	-19.2	415	174	174	242	0	462	159	20	63	34.42	4.33	13.64
4718	-3.1	-19.8	401	180	180	221	0	457	155	20	61	33.92	4.38	13.35
4719	-3.7	-20.1	392	183	183	209	0	418	139	18	55	33.25	4.31	13.16
4720	-2.4	-19.4	414	158	158	256	0	459	158	20	63	34.42	4.36	13.73
4927	5.2	-14.7	653	179	179	474	0	319	96	18	31	30.09	5.64	9.72
4928	5.1	-14.6	650	179	179	470	0	369	112	19	35	30.35	5.15	9.49
4929	5.2	-14.5	649	178	178	471	278	370	112	19	35	30.27	5.14	9.46
4930	5.2	-14.5	648	175	175	473	0	370	112	19	35	30.27	5.14	9.46
4931	5.2	-14.4	648	173	173	475	188	319	96	18	31	30.09	5.64	9.72
4932	5.2	-14.4	645	172	172	473	995	323	97	18	31	30.03	5.57	9.6
4933	5.1	-14.4	643	171	171	472	22	368	111	19	35	30.16	5.16	9.51
4934	5.1	-14.4	642	169	169	472	15	368	111	19	35	30.16	5.16	9.51
4935	5.1	-14.4	642	169	169	473	0	370	112	19	35	30.27	5.14	9.46
4936	5.2	-14.4	643	170	170	473	0	380	113	19	35	29.74	5	9.21
4937	5.1	-14.4	640	171	171	469	569	401	121	20	37	30.17	4.99	9.23
4938	5.1	-14.4	642	171	171	471	375	513	147	21	47	28.65	4.09	9.16
4939	5.2	-14.5	644	170	170	474	25	546	158	22	51	28.94	4.03	9.34
4940	4.8	-14.7	632	175	175	456	240	588	172	23	53	29.25	3.91	9.01
4941	4.1	-15	604	186	186	418	350	683	204	25	66	29.87	3.66	9.66
4942	3.5	-15.4	584	196	196	388	0	658	201	25	66	30.55	3.8	10.03
4943	2.5	-15.9	554	205	205	349	864	825	263	26	99	31.88	3.15	12
4944	1.1	-16.6	509	222	222	286	199	787	258	26	102	32.78	3.3	12.96
4945	1.3	-16.6	516	216	216	300	0	845	285	30	120	33.73	3.55	14.2
4946	1.8	-16.5	534	206	206	328	283	926	307	32	129	33.15	3.46	13.93
4947	2.1	-16.4	544	199	199	344	0	896	296	32	125	33.04	3.57	13.95
4948	1.5	-16.8	525	201	201	325	1273	929	311	33	134	33.48	3.55	14.42
4949	1.2	-17	517	199	199	319	368	993	328	34	141	33.03	3.42	14.2
4950	1	-17.2	512	195	195	317	0	992	327	34	141	32.96	3.43	14.21
4951	0.9	-17.3	509	190	190	319	56	1013	332	34	142	32.77	3.36	14.02
4952	1.3	-17.3	524	185	185	339	312	1058	339	35	148	32.04	3.31	13.99
4953	-0.1	-17.9	479	186	186	293	0	1001	323	33	143	32.27	3.3	14.29
4954	-2.5	-19.2	409	201	201	209	0	844	277	28	123	32.82	3.32	14.57
4955	-2.7	-19.4	406	196	196	209	0	835	270	28	121	32.34	3.35	14.49
4956	-2.6	-19.4	409	189	189	220	0	476	166	21	66	34.87	4.41	13.87
4957	-1	-18.6	450	168	168	283	0	477	167	21	66	35.01	4.4	13.84
4958	-2.5	-19.4	411	175	175	236	0	461	159	20	63	34.49	4.34	13.67
4959	-2.9	-19.7	404	173	173	232	0	453	154	20	61	34	4.42	13.47
4960	-1.4	-19	439	154	154	285	0	502	176	23	68	35.06	4.58	13.55
4961	-0.5	-18.6	469	142	142	327	0	580	198	23	77	34.14	3.97	13.28
4962	-1.8	-19.3	429	145	145	284	0	577	195	23	77	33.8	3.99	13.34
4963	-2.8	-19.9	408	157	157	251	0	556	185	22	74	33.27	3.96	13.31
4964	-2.5	-19.8	413	148	148	265	0	556	185	22	74	33.27	3.96	13.31
4965	-2	-19.6	423	138	138	284	0	546	182	22	73	33.33	4.03	13.37
4966	-2.7	-20	409	144	144	266	0	477	157	20	64	32.91	4.19	13.42
5167	5	-14.8	647	180	180	468	0	380	113	19	35	29.74	5	9.21
5168	5.1	-14.6	648	177	177	470	0	401	121	20	37	30.17	4.99	9.23
5169	5	-14.6	642	176	176	466	0	419	126	20	39	30.07	4.77	9.31
5170	5	-14.5	638	176	176	463	0	383	114	19	36	29.77	4.96	9.4
5171	5	-14.4	640	173	173	467	0	401	121	20	37	30.17	4.99	9.23
5172	5.2	-14.3	646	167	167	480	3	380	113	19	35	29.74	5	9.21
5173	5.3	-14.3	648	163	163	485	0	380	113	19	35	29.74	5	9.21
5174	5.3	-14.2	649	162	162	487	0	383	114	19	36	29.77	4.96	9.4
5175	5.4	-14.2	650	161	161	489	0	375	113	19	35	30.13	5.07	9.33
5176	5.4	-14.2	651	161	161	490	0	491	140	20	45	28.51	4.07	9.16
5177	5.3	-14.3	648	163	163	485	0	515	148	21	47	28.74	4.08	9.13
5178	5.1	-14.4	639	166	166	473	150	535	155	22	49	28.97	4.11	9.16
5179	5.3	-14.4	648	163	163	485	2721	513	147	21	47	28.65	4.09	9.16
5180	5.3	-14.5	647	162	162	484	4884	506	147	21	47	29.05	4.15	9.29
5181	5.2	-14.6	644	164	164	480	2274	535	155	22	49	28.97	4.11	9.16
5182	4.9	-14.7	636	167	167	469	1084	647	196	24	62	30.29	3.71	9.58
5183	4.6	-15	625	171	171	454	3393	723	225	25	78	31.12	3.46	10.79
5184	3.8	-15.4	598	181	181	416	1450	904	290	31	120	32.08	3.43	13.27
5185	2.9	-15.9	567	191	191	376	0	988	323	33	137	32.69	3.34	13.87
5186	3	-16	571	189	189	382	31	950	305	32	128	32.11	3.37	13.47
5187	3.1	-16	578	188	188	390	0	795	259	30	105	32.58	3.77	13.21
5188	3.6	-15.9	595	182	182	413	0	712	228	29	84	32.02	4.07	11.8
5189	3.7	-16	599	181	181	419	2763	752	236	30	91	31.38	3.99	12.1
5190	3.4	-16.2	592	183	183	410	5443	805	261	30	105	32.42	3.73	13.04
5191	2.8	-16.6	570	183	183	387	529	877	285	31	120	32.5	3.53	13.68
5192	3.1	-16.6	583	180	180	403	48864	829	269	31	111	32.45	3.74	13.39
5193	1.8	-17.2	540	179	179	361	0	983	325	33	137	33.06	3.36	13.94
5194	1.1	-17.6	517	176	176	341	0	1014	332	34	142	32.74	3.35	14
5195	0.1	-18	486	175	175	311	0	521	181	24	72	34.74	4.61	13.82
5196	0	-18.1	485	169	169	316	0	508	178	23	70	35.04	4.53	13.78
5197	-0.1	-18.2	483	164	164	319	0	496	175	23	68	35.28	4.64	13.71
5198	-1.5	-18.9	436	168	168	267	0	460	160	20	65	34.78	4.35	14.13
5199	-1.7	-19.1	429	165	165	264	0	476	166	21	66	34.87	4.41	13.87
5200	-0.2	-18.5	481	150	150	332	0	504	176	23	68	34.92	4.56	13.49
5201	-1	-18.9	452	150	150	303	0	631	211	27	82	33.44	4.28	13
5202	-1.6	-19.2	434	148	148	286	0	572	194	23	77	33.92	4.02	13.46
5203	-2	-19.5	421	150	150	271	0	574	194	23	77	33.8	4.01	13.41
5204	-2.9	-20	406	160	160	246	0	555	185	22	74	33.33	3.96	13.33
5205	-2.8	-20	408	153	153	255	0	541	180	22	73	33.27	4.07	13.49
5206	-4.7	-21.1	379	183	183	196	0	434	138	20	52	31.8	4.61	11.98
5207	-4.7	-21.2	378	184	184	195	0	458	147	21	57	32.1	4.59	12.45
5208	-4.8	-21.3	377	185	185	192	0	459	148	21	57	32.24	4.58	12.42
5407	4.8	-14.8	639	182	182	456	0	302	95	19	27	31.46	6.29	8.94
5408	4.7	-14.7	632	181	181	451	0	301	95	19	27	31.56	6.31	8.97
5409	4.7	-14.6	626	179	179	447	0	302	95	19	27	31.46	6.29	8.94
5410	4.6	-14.6	623	179	179	444	0	310	99	19	27	31.94	6.13	8.71
5411	4.8	-14.4	630	172	172	458	0	300	95	19	27	31.67	6.33	9
5412	5.1	-14.3	638	166	166	472	0	399	121	20	37	30.33	5.01	9.27
5413	5.1	-14.3	639	164	164	475	0	399	121	20	37	30.33	5.01	9.27
5414	5.1	-14.3	640	162	162	478	0	405	122	20	38	30.12	4.94	9.38
5415	5.2	-14.3	641	161	161	479	0	568	164	22	51	28.87	3.87	8.98
5416	5.2	-14.3	642	161	161	481	0	568	164	22	51	28.87	3.87	8.98
5417	5.3	-14.3	644	159	159	486	0	561	162	22	51	28.88	3.92	9.09
5418	5.4	-14.3	651	157	157	494	0	535	155	22	49	28.97	4.11	9.16
5419	5.5	-14.3	653	156	156	496	15962	513	147	21	47	28.65	4.09	9.16
5420	5.4	-14.4	652	157	157	494	538	495	143	21	46	28.89	4.24	9.29
5421	5.4	-14.5	650	158	158	493	2286	491	140	20	45	28.51	4.07	9.16
5422	5.3	-14.6	650	158	158	492	1717	494	142	21	45	28.74	4.25	9.11
5423	5.3	-14.7	651	157	157	494	4932	494	142	21	45	28.74	4.25	9.11
5424	5.4	-14.7	654	157	157	498	4744	544	169	25	56	31.07	4.6	10.29
5425	5.3	-14.8	653	158	158	495	5281	547	170	25	56	31.08	4.57	10.24
5426	5.2	-15	649	161	161	488	2292	675	209	27	75	30.96	4	11.11
5427	4.3	-15.5	617	172	172	445	0	772	239	30	91	30.96	3.89	11.79
5428	3.9	-15.8	606	178	178	427	0	664	209	27	75	31.48	4.07	11.3
5429	4.4	-15.7	627	174	174	453	835	629	199	27	70	31.64	4.29	11.13
5430	4.3	-15.9	623	178	178	446	6987	596	189	26	68	31.71	4.36	11.41
5431	4.2	-16.1	620	179	179	442	10508	662	207	27	75	31.27	4.08	11.33
5432	4	-16.3	616	178	178	438	12955	710	225	28	84	31.69	3.94	11.83
5433	3.8	-16.5	608	175	175	433	8467	752	236	30	91	31.38	3.99	12.1
5434	3.5	-16.7	599	172	172	427	3022	799	259	30	105	32.42	3.75	13.14
5435	2.5	-17.1	565	169	169	396	530	993	326	33	140	32.83	3.32	14.1
5436	1.6	-17.5	538	167	167	371	0	498	176	24	66	35.34	4.82	13.25
5437	1.7	-17.6	541	162	162	379	0	492	176	24	66	35.77	4.88	13.41
5438	0.2	-18.3	491	162	162	329	0	528	184	24	73	34.85	4.55	13.83
5439	-2.3	-19.4	414	174	174	240	0	477	166	21	66	34.8	4.4	13.84
5440	-0.4	-18.6	474	155	155	319	0	526	181	24	72	34.41	4.56	13.69
5441	0.8	-18.3	513	147	147	366	0	634	211	26	81	33.28	4.1	12.78
5442	-0.7	-18.9	463	149	149	314	0	604	207	26	80	34.27	4.3	13.25
5443	-1.1	-19.1	450	146	146	304	0	548	185	22	75	33.76	4.01	13.69
5444	-2.3	-19.7	415	154	154	262	0	541	180	22	73	33.27	4.07	13.49
5445	-3.2	-20.3	400	164	164	236	0	541	180	22	73	33.27	4.07	13.49
5446	-4.1	-20.8	387	174	174	213	0	467	153	21	62	32.76	4.5	13.28
5447	-3.4	-20.5	398	165	165	233	0	539	178	22	72	33.02	4.08	13.36
5448	-2.5	-20.1	414	150	150	264	0	550	183	22	73	33.27	4	13.27
5449	-2.9	-20.4	406	156	156	250	0	539	178	22	72	33.02	4.08	13.36
5450	-2.8	-20.4	409	154	154	255	0	496	162	20	66	32.66	4.03	13.31
5451	-4.3	-21.2	385	175	175	210	0	455	147	21	57	32.31	4.62	12.53
5647	4.8	-14.8	634	183	183	451	0	301	95	19	27	31.56	6.31	8.97
5648	4.6	-14.7	625	182	182	443	0	307	98	19	27	31.92	6.19	8.79
5649	4.5	-14.6	617	181	181	436	0	306	98	19	27	32.03	6.21	8.82
5650	4.5	-14.5	616	178	178	437	0	308	99	19	27	32.14	6.17	8.77
5651	4.6	-14.4	618	173	173	445	0	317	102	20	28	32.18	6.31	8.83
5652	4.8	-14.3	626	167	167	459	0	320	103	20	28	32.19	6.25	8.75
5653	4.8	-14.3	627	165	165	462	0	311	100	19	27	32.15	6.11	8.68
5654	4.8	-14.3	626	164	164	462	0	434	138	21	41	31.8	4.84	9.45
5655	4.8	-14.3	624	165	165	459	0	574	173	23	53	30.14	4.01	9.23
5656	4.4	-14.5	609	171	171	438	0	590	176	23	56	29.83	3.9	9.49
5657	4.3	-14.6	605	173	173	432	0	631	192	23	62	30.43	3.65	9.83
5658	4.5	-14.6	613	169	169	444	0	643	194	23	62	30.17	3.58	9.64
5659	4.9	-14.5	631	161	161	470	9139	594	173	23	53	29.12	3.87	8.92
5660	5.5	-14.3	653	152	152	500	1206	545	158	22	51	28.99	4.04	9.36
5661	5.6	-14.4	657	151	151	506	627	422	115	18	38	27.25	4.27	9
5662	5.5	-14.5	657	151	151	506	312	422	115	18	38	27.25	4.27	9
5663	5.5	-14.5	659	152	152	507	703	445	138	22	45	31.01	4.94	10.11
5664	5.5	-14.6	661	152	152	509	214	445	138	22	45	31.01	4.94	10.11
5665	5.5	-14.8	662	152	152	510	2177	445	138	22	45	31.01	4.94	10.11
5666	5.5	-14.9	661	153	153	509	2034	521	163	25	53	31.29	4.8	10.17
5667	5.3	-15.1	657	156	156	500	1351	605	187	26	65	30.91	4.3	10.74
5668	4.9	-15.4	643	162	162	481	178	655	204	27	71	31.15	4.12	10.84
5669	4.9	-15.5	642	166	166	476	2925	642	202	27	70	31.46	4.21	10.9
5670	4.6	-15.8	634	172	172	462	1117	612	193	26	68	31.54	4.25	11.11
5671	4.5	-15.9	634	175	175	459	2518	593	184	26	65	31.03	4.38	10.96
5672	4.4	-16.1	630	175	175	455	561	599	189	26	68	31.55	4.34	11.35
5673	4.5	-16.2	633	171	171	462	6807	629	199	27	70	31.64	4.29	11.13
5674	4.2	-16.5	624	169	169	455	974	655	206	27	74	31.45	4.12	11.3
5675	3.6	-16.8	604	167	167	437	0	799	259	30	105	32.42	3.75	13.14
5676	2.8	-17.2	576	165	165	411	0	949	315	33	133	33.19	3.48	14.01
5677	1.8	-17.6	546	165	165	381	0	498	176	24	66	35.34	4.82	13.25
5678	2.2	-17.6	559	159	159	400	0	518	181	24	70	34.94	4.63	13.51
5679	1.1	-18.1	525	159	159	366	0	535	184	24	73	34.39	4.49	13.64
5680	1	-18.2	520	155	155	365	0	648	213	26	84	32.87	4.01	12.96
5681	-0.4	-18.7	475	155	155	320	0	615	209	25	80	33.98	4.07	13.01
5682	-0.7	-18.9	464	152	152	312	0	602	207	26	80	34.39	4.32	13.29
5683	-0.3	-18.9	478	149	149	329	0	620	209	26	81	33.71	4.19	13.06
5684	-0.5	-19	472	145	145	327	0	576	197	23	77	34.2	3.99	13.37
5685	-2	-19.6	425	154	154	271	0	537	179	22	73	33.33	4.1	13.59
5686	-3.3	-20.4	399	169	169	230	0	479	157	20	64	32.78	4.18	13.36
5687	-3	-20.3	404	164	164	241	0	496	162	20	66	32.66	4.03	13.31
5688	-1.2	-19.5	450	143	143	307	0	572	194	23	77	33.92	4.02	13.46
5689	-2.4	-20.1	416	157	157	259	0	545	182	22	73	33.39	4.04	13.39
5690	-3.8	-20.9	392	175	175	216	0	479	158	21	65	32.99	4.38	13.57
5691	-5	-21.6	374	193	193	181	0	436	139	20	52	31.88	4.59	11.93
5692	-4	-21.1	389	179	179	210	0	468	153	21	62	32.69	4.49	13.25
5693	-5.2	-21.8	372	198	198	174	0	459	148	21	57	32.24	4.58	12.42
5887	4.6	-14.7	625	185	185	440	1410	319	102	20	28	31.97	6.27	8.78
5888	4.5	-14.6	620	181	181	439	0	319	102	20	28	31.97	6.27	8.78
5889	4.3	-14.5	609	181	181	428	297	315	101	20	28	32.06	6.35	8.89
5890	4.2	-14.4	601	180	180	422	276	337	110	20	29	32.64	5.93	8.61
5891	4.1	-14.4	597	178	178	418	0	321	103	20	28	32.09	6.23	8.72
5892	4.4	-14.3	609	170	170	439	0	323	103	20	28	31.89	6.19	8.67
5893	4.3	-14.3	605	170	170	435	0	321	103	20	28	32.09	6.23	8.72
5894	4.2	-14.4	600	172	172	428	0	337	110	20	29	32.64	5.93	8.61
5895	4.2	-14.4	600	170	170	430	0	620	192	24	62	30.97	3.87	10
5896	3.3	-14.8	570	185	185	385	0	758	248	26	92	32.72	3.43	12.14
5897	2.5	-15.2	542	201	201	342	0	800	258	26	98	32.25	3.25	12.25
5898	3	-15.1	561	189	189	372	0	816	262	26	99	32.11	3.19	12.13
5899	3.6	-14.9	584	178	178	406	0	650	200	25	66	30.77	3.85	10.15
5900	4.4	-14.7	611	165	165	446	0	647	196	24	62	30.29	3.71	9.58
5901	5.2	-14.5	644	151	151	493	12	570	166	22	51	29.12	3.86	8.95
5902	5.6	-14.4	657	147	147	510	1709	535	155	22	49	28.97	4.11	9.16
5903	5.6	-14.5	661	146	146	514	523	547	170	25	56	31.08	4.57	10.24
5904	5.6	-14.6	663	146	146	518	0	525	165	25	54	31.43	4.76	10.29
5905	5.6	-14.7	664	147	147	517	1664	447	138	22	45	30.87	4.92	10.07
5906	5.6	-14.8	664	148	148	515	3740	447	138	22	45	30.87	4.92	10.07
5907	5.5	-15	663	151	151	512	1907	523	164	25	53	31.36	4.78	10.13
5908	5.4	-15.2	661	155	155	506	5796	544	169	25	56	31.07	4.6	10.29
5909	5.3	-15.4	658	158	158	500	2493	544	169	25	56	31.07	4.6	10.29
5910	5.2	-15.5	655	161	161	493	7	579	179	26	62	30.92	4.49	10.71
5911	4.8	-15.8	644	167	167	478	0	611	192	26	68	31.42	4.26	11.13
5912	4.5	-16.1	633	171	171	463	0	609	192	26	68	31.53	4.27	11.17
5913	4.5	-16.2	633	169	169	464	655	636	200	27	70	31.45	4.25	11.01
5914	4.1	-16.5	620	169	169	451	12	655	206	27	74	31.45	4.12	11.3
5915	3.8	-16.7	613	167	167	446	0	655	206	27	75	31.45	4.12	11.45
5916	3.3	-17.1	594	166	166	428	0	744	235	30	91	31.59	4.03	12.23
5917	2.9	-17.3	583	164	164	419	0	446	150	24	56	33.63	5.38	12.56
5918	2.7	-17.5	576	161	161	415	0	446	150	24	56	33.63	5.38	12.56
5919	2.8	-17.6	581	157	157	424	0	540	175	25	64	32.41	4.63	11.85
5920	2.3	-17.9	566	154	154	412	0	640	208	26	80	32.5	4.06	12.5
5921	1.6	-18.2	541	154	154	387	0	635	207	26	78	32.6	4.09	12.28
5922	0.9	-18.5	519	152	152	367	0	630	210	26	81	33.33	4.13	12.86
5923	0.4	-18.7	503	151	151	352	0	621	210	26	81	33.82	4.19	13.04
5924	-0.6	-19	469	151	151	318	0	595	206	25	79	34.62	4.2	13.28
5925	-1.9	-19.6	428	158	158	271	0	530	176	22	71	33.21	4.15	13.4
5926	-1.8	-19.6	431	155	155	276	0	552	184	22	74	33.33	3.99	13.41
5927	-0.7	-19.3	468	146	146	322	0	576	197	23	77	34.2	3.99	13.37
5928	-1.8	-19.8	433	155	155	277	0	553	185	22	75	33.45	3.98	13.56
5929	-3.6	-20.7	395	175	175	220	0	466	153	21	62	32.83	4.51	13.3
5930	-4.3	-21.1	384	186	186	198	0	432	138	20	52	31.94	4.63	12.04
5931	-4.2	-21.1	386	184	184	203	0	542	180	22	73	33.21	4.06	13.47
5932	-3.2	-20.7	402	171	171	231	0	547	182	22	73	33.27	4.02	13.35
5933	-4	-21.2	389	184	184	206	0	480	158	21	65	32.92	4.38	13.54
5934	-3.9	-21.3	391	181	181	210	0	471	155	21	63	32.91	4.46	13.38
6128	3.6	-14.6	580	195	195	385	0	366	125	21	37	34.15	5.74	10.11
6129	3.8	-14.4	584	187	187	397	15896	349	115	21	32	32.95	6.02	9.17
6130	3.7	-14.4	582	184	184	398	0	367	125	21	37	34.06	5.72	10.08
6131	3.8	-14.3	584	179	179	405	0	345	114	21	30	33.04	6.09	8.7
6132	3.7	-14.3	580	178	178	403	0	371	128	21	38	34.5	5.66	10.24
6133	4	-14.3	589	173	173	416	0	350	115	21	32	32.86	6	9.14
6134	3.8	-14.4	584	174	174	409	0	365	125	21	37	34.25	5.75	10.14
6135	4	-14.4	590	170	170	419	0	366	125	21	37	34.15	5.74	10.11
6136	4.1	-14.4	595	167	167	428	0	641	198	25	64	30.89	3.9	9.98
6137	4.3	-14.4	604	163	163	441	0	704	222	25	78	31.53	3.55	11.08
6138	4.5	-14.4	611	159	159	452	0	623	191	23	62	30.66	3.69	9.95
6139	4.4	-14.5	610	160	160	449	0	581	175	23	56	30.12	3.96	9.64
6140	4.3	-14.7	605	162	162	443	0	715	225	28	84	31.47	3.92	11.75
6141	4.7	-14.7	621	157	157	464	0	669	209	27	74	31.24	4.04	11.06
6142	4.8	-14.7	629	153	153	475	0	641	202	27	70	31.51	4.21	10.92
6143	5.1	-14.7	639	150	150	490	0	603	187	26	65	31.01	4.31	10.78
6144	5.4	-14.7	654	145	145	510	0	579	179	26	62	30.92	4.49	10.71
6145	5.6	-14.7	663	143	143	520	0	547	170	25	56	31.08	4.57	10.24
6146	5.6	-14.8	665	144	144	521	295	537	169	25	56	31.47	4.66	10.43
6147	5.6	-15	666	146	146	519	789	523	164	25	53	31.36	4.78	10.13
6148	5.5	-15.1	665	149	149	516	1613	537	169	25	56	31.47	4.66	10.43
6149	5.5	-15.3	664	154	154	510	51	547	170	25	56	31.08	4.57	10.24
6150	5.3	-15.5	658	157	157	500	1211	573	177	26	60	30.89	4.54	10.47
6151	5	-15.7	650	162	162	488	45	568	177	26	60	31.16	4.58	10.56
6152	4.9	-15.9	648	164	164	484	552	570	179	26	62	31.4	4.56	10.88
6153	4.7	-16.1	642	165	165	477	870	636	200	27	70	31.45	4.25	11.01
6154	4.4	-16.4	632	165	165	467	0	639	201	27	71	31.46	4.23	11.11
6155	4	-16.7	621	166	166	455	0	655	206	27	75	31.45	4.12	11.45
6156	3.7	-17	608	165	165	444	125	702	224	28	84	31.91	3.99	11.97
6157	3.5	-17.2	603	163	163	440	0	418	137	23	47	32.78	5.5	11.24
6158	3	-17.5	586	163	163	423	0	429	145	23	51	33.8	5.36	11.89
6159	2.4	-17.8	566	162	162	404	0	440	150	24	56	34.09	5.45	12.73
6160	2.7	-17.8	579	157	157	422	0	450	150	24	57	33.33	5.33	12.67
6161	3	-17.9	592	153	153	439	0	575	188	25	72	32.7	4.35	12.52
6162	1.9	-18.3	555	155	155	400	0	606	199	25	74	32.84	4.13	12.21
6163	1.1	-18.6	528	154	154	374	0	626	210	26	80	33.55	4.15	12.78
6164	-0.4	-19	475	157	157	319	0	596	206	25	79	34.56	4.19	13.26
6165	-1.2	-19.3	449	160	160	289	0	551	185	22	75	33.58	3.99	13.61
6166	-2.1	-19.8	418	165	165	253	22	546	182	22	73	33.33	4.03	13.37
6167	-0.3	-19.2	483	150	150	332	0	603	207	26	80	34.33	4.31	13.27
6168	-2	-19.9	425	161	161	263	0	552	184	22	74	33.33	3.99	13.41
6169	-3.3	-20.5	399	177	177	222	0	496	162	20	66	32.66	4.03	13.31
6170	-3.6	-20.7	394	181	181	213	0	478	157	20	64	32.85	4.18	13.39
6171	-2.2	-20.2	419	162	162	257	0	574	194	23	77	33.8	4.01	13.41
6172	-1.9	-20.2	431	159	159	272	0	578	195	23	77	33.74	3.98	13.32
6173	-2.3	-20.5	418	164	164	254	0	556	185	22	74	33.27	3.96	13.31
6174	-4.2	-21.3	387	190	190	197	0	470	154	21	63	32.77	4.47	13.4
6175	-4.9	-21.8	375	202	202	173	0	406	131	20	48	32.27	4.93	11.82
6368	2.5	-14.6	537	210	210	326	0	385	139	21	41	36.1	5.45	10.65
6369	3	-14.3	553	195	195	357	0	364	128	21	37	35.16	5.77	10.16
6370	2.9	-14.3	550	192	192	357	0	372	131	21	39	35.22	5.65	10.48
6371	3.1	-14.3	556	187	187	369	0	364	128	21	37	35.16	5.77	10.16
6372	3.5	-14.2	568	179	179	388	0	364	125	21	36	34.34	5.77	9.89
6373	3.7	-14.2	577	174	174	403	0	346	115	21	31	33.24	6.07	8.96
6374	3.9	-14.2	583	170	170	413	0	349	115	21	32	32.95	6.02	9.17
6375	4.2	-14.2	595	164	164	431	0	338	111	20	29	32.84	5.92	8.58
6376	4.5	-14.2	608	158	158	451	0	337	110	20	29	32.64	5.93	8.61
6377	5	-14.1	629	150	150	478	0	319	102	20	28	31.97	6.27	8.78
6378	5.4	-14.1	643	144	144	499	0	308	97	19	27	31.49	6.17	8.77
6379	5.5	-14.1	650	142	142	508	0	312	100	19	27	32.05	6.09	8.65
6380	5.3	-14.3	644	144	144	501	0	329	105	20	28	31.91	6.08	8.51
6381	5.3	-14.4	643	144	144	499	0	654	204	27	71	31.19	4.13	10.86
6382	5.5	-14.4	652	142	142	510	0	647	203	27	70	31.38	4.17	10.82
6383	5.7	-14.4	662	139	139	524	0	579	179	26	62	30.92	4.49	10.71
6384	5.8	-14.5	667	138	138	530	0	344	109	19	36	31.69	5.52	10.47
6386	5.7	-14.8	669	140	140	529	305	335	107	19	35	31.94	5.67	10.45
6387	5.6	-14.9	665	143	143	522	1972	336	107	19	35	31.85	5.65	10.42
6388	5.5	-15.1	665	146	146	518	25061	525	166	25	54	31.62	4.76	10.29
6389	5.5	-15.2	665	149	149	516	26005	545	170	25	56	31.19	4.59	10.28
6390	5.4	-15.4	664	154	154	510	3636	535	169	25	56	31.59	4.67	10.47
6391	5.3	-15.6	660	156	156	504	2675	571	177	26	60	31	4.55	10.51
6392	5	-15.9	652	159	159	492	275	573	179	26	62	31.24	4.54	10.82
6393	4.8	-16.1	645	162	162	484	0	600	187	26	65	31.17	4.33	10.83
6394	4.6	-16.3	640	163	163	477	0	590	184	26	65	31.19	4.41	11.02
6395	4.3	-16.6	631	163	163	468	0	593	188	25	67	31.7	4.22	11.3
6396	4.2	-16.8	627	161	161	466	120	373	122	21	41	32.71	5.63	10.99
6397	4	-17	621	160	160	461	0	384	124	22	42	32.29	5.73	10.94
6398	3.6	-17.3	608	161	161	446	0	406	133	22	45	32.76	5.42	11.08
6399	2.8	-17.7	583	163	163	421	0	446	150	24	56	33.63	5.38	12.56
6400	2.8	-17.9	585	160	160	425	0	434	146	23	53	33.64	5.3	12.21
6401	3.3	-17.9	603	155	155	448	0	531	171	24	63	32.2	4.52	11.86
6402	2.3	-18.3	568	158	158	410	0	593	193	25	72	32.55	4.22	12.14
6403	1.3	-18.6	535	158	158	377	0	604	203	26	75	33.61	4.3	12.42
6404	0.4	-18.8	506	158	158	347	0	602	205	25	78	34.05	4.15	12.96
6405	-0.6	-19.1	471	160	160	311	0	568	196	22	76	34.51	3.87	13.38
6406	-0.7	-19.2	468	158	158	310	0	561	193	22	76	34.4	3.92	13.55
6407	0.2	-19.1	499	154	154	345	1653	614	209	25	80	34.04	4.07	13.03
6408	-0.2	-19.3	486	154	154	332	88	622	210	26	81	33.76	4.18	13.02
6409	-1.4	-19.7	445	160	160	285	0	553	185	22	75	33.45	3.98	13.56
6410	-2	-20	426	166	166	261	0	610	208	26	80	34.1	4.26	13.11
6411	-1	-19.7	458	155	155	303	0	582	198	23	77	34.02	3.95	13.23
6412	-2.7	-20.4	410	172	172	239	0	548	183	22	73	33.39	4.01	13.32
6413	-4	-21.1	389	189	189	200	0	493	162	21	66	32.86	4.26	13.39
6414	-4.3	-21.3	385	195	195	189	0	468	153	21	62	32.69	4.49	13.25
6415	-5.1	-21.8	373	206	206	167	0	458	149	22	58	32.53	4.8	12.66
6608	0.8	-15.4	484	241	241	243	0	390	142	22	43	36.41	5.64	11.03
6609	1.3	-15.1	497	226	226	271	0	397	143	22	43	36.02	5.54	10.83
6610	1.9	-14.7	513	211	211	302	497	388	141	22	41	36.34	5.67	10.57
6611	2	-14.6	517	206	206	311	0	391	141	22	41	36.06	5.63	10.49
6612	2.7	-14.3	538	190	190	348	897	393	143	22	43	36.39	5.6	10.94
6613	3	-14.3	551	182	182	369	0	385	139	21	41	36.1	5.45	10.65
6614	3.1	-14.3	554	180	180	374	0	385	139	21	41	36.1	5.45	10.65
6615	3.4	-14.3	566	174	174	392	0	367	128	21	37	34.88	5.72	10.08
6616	3.9	-14.3	583	165	165	418	0	365	125	21	37	34.25	5.75	10.14
6617	4.4	-14.2	603	156	156	448	0	347	114	21	30	32.85	6.05	8.65
6618	4.9	-14.2	622	150	150	472	0	344	112	20	29	32.56	5.81	8.43
6619	5.4	-14.1	643	142	142	501	0	321	103	20	28	32.09	6.23	8.72
6620	5.7	-14.1	658	137	137	521	0	302	95	19	27	31.46	6.29	8.94
6621	6	-14.1	670	133	133	537	0	337	107	19	35	31.75	5.64	10.39
6625	5.9	-14.6	672	133	133	539	0	306	94	17	30	30.72	5.56	9.8
6626	5.8	-14.7	671	135	135	536	2	306	94	17	30	30.72	5.56	9.8
6627	5.7	-14.9	669	138	138	531	988	336	107	19	35	31.85	5.65	10.42
6628	5.6	-15.1	666	143	143	523	853	337	107	19	35	31.75	5.64	10.39
6629	5.5	-15.2	665	147	147	518	3242	343	109	19	36	31.78	5.54	10.5
6630	5.4	-15.4	662	150	150	512	5300	343	109	19	36	31.78	5.54	10.5
6631	5.3	-15.6	661	154	154	506	4851	547	171	25	57	31.26	4.57	10.42
6632	5.2	-15.8	660	155	155	505	3140	548	171	25	57	31.2	4.56	10.4
6633	5.1	-16	657	156	156	501	514	574	179	26	62	31.18	4.53	10.8
6634	4.9	-16.2	650	158	158	492	651	600	187	26	65	31.17	4.33	10.83
6635	4.6	-16.5	642	159	159	483	0	607	191	26	68	31.47	4.28	11.2
6636	4.5	-16.7	638	159	159	479	0	369	121	21	41	32.79	5.69	11.11
6637	4.3	-16.9	634	159	159	475	0	380	124	22	42	32.63	5.79	11.05
6638	4	-17.2	623	160	160	463	0	391	125	22	43	31.97	5.63	11
6639	3.7	-17.5	614	160	160	455	0	406	133	22	45	32.76	5.42	11.08
6640	3.4	-17.7	605	159	159	446	0	439	147	24	54	33.49	5.47	12.3
6641	3.3	-17.9	604	159	159	445	0	549	177	26	67	32.24	4.74	12.2
6642	2.7	-18.3	582	160	160	422	0	570	187	25	70	32.81	4.39	12.28
6643	2	-18.5	560	161	161	399	33	606	199	25	74	32.84	4.13	12.21
6644	1.5	-18.7	542	161	161	382	23	618	204	26	77	33.01	4.21	12.46
6645	0.3	-18.9	502	162	162	340	0	590	204	25	78	34.58	4.24	13.22
6646	-0.5	-19.2	475	164	164	311	0	568	196	22	76	34.51	3.87	13.38
6647	0.3	-19.1	503	159	159	344	427	629	210	26	80	33.39	4.13	12.72
6648	1.2	-19.1	534	153	153	381	7614	630	211	26	80	33.49	4.13	12.7
6649	0.7	-19.2	516	154	154	363	13912	638	212	26	82	33.23	4.08	12.85
6650	0.6	-19.3	514	152	152	362	122	624	210	26	81	33.65	4.17	12.98
6651	-1.3	-19.8	448	163	163	285	0	581	197	23	77	33.91	3.96	13.25
6652	-3.6	-20.8	395	187	187	207	0	467	153	20	62	32.76	4.28	13.28
6653	-4	-21	388	192	192	195	0	465	152	20	61	32.69	4.3	13.12
6654	-4	-21.2	388	193	193	196	0	500	153	20	66	30.6	4	13.2
6655	-4.2	-21.3	385	198	198	187	0	489	147	20	60	30.06	4.09	12.27
6821	-1.7	-19.4	430	436	361	69	0	816	266	29	119	32.6	3.55	14.58
6822	-1.7	-19.3	430	433	362	68	0	826	267	28	118	32.32	3.39	14.29
6847	-4.2	-19.4	376	360	360	16	0	346	118	17	38	34.1	4.91	10.98
6848	-2.8	-18.2	394	322	322	73	0	367	130	19	41	35.42	5.18	11.17
6849	-2.2	-17.7	402	304	304	98	9317	361	128	19	41	35.46	5.26	11.36
6850	-0.8	-16.4	434	265	265	169	6097	371	135	20	43	36.39	5.39	11.59
6851	-0.2	-16	451	248	248	203	0	371	135	20	43	36.39	5.39	11.59
6852	0	-15.9	457	242	242	215	0	384	141	22	44	36.72	5.73	11.46
6853	0.8	-15.4	482	223	223	258	0	383	141	22	43	36.81	5.74	11.23
6854	1.8	-14.8	511	201	201	310	0	385	140	22	41	36.36	5.71	10.65
6855	2.3	-14.7	529	190	190	340	0	382	140	21	41	36.65	5.5	10.73
6856	2.9	-14.5	550	179	179	371	0	374	132	21	39	35.29	5.61	10.43
6857	3.5	-14.4	570	168	168	402	0	364	125	21	36	34.34	5.77	9.89
6858	4.3	-14.3	599	156	156	443	0	347	114	21	30	32.85	6.05	8.65
6859	5	-14.2	626	146	146	480	0	323	103	20	28	31.89	6.19	8.67
6860	5.4	-14.1	646	138	138	508	0	313	101	19	27	32.27	6.07	8.63
6861	5.8	-14.1	660	135	135	525	0	362	116	21	40	32.04	5.8	11.05
6862	6	-14.1	673	131	131	542	0	337	107	19	35	31.75	5.64	10.39
6863	6.1	-14.2	675	130	130	546	34	305	94	17	30	30.82	5.57	9.84
6864	6	-14.4	674	131	131	544	1805	306	94	17	30	30.72	5.56	9.8
6865	5.9	-14.5	673	130	130	543	12058	334	106	19	35	31.74	5.69	10.48
6866	5.9	-14.7	672	132	132	540	6483	335	107	19	35	31.94	5.67	10.45
6867	5.8	-14.8	671	136	136	535	1055	335	107	19	35	31.94	5.67	10.45
6868	5.7	-15	670	139	139	532	162	344	109	19	36	31.69	5.52	10.47
6869	5.6	-15.2	667	144	144	524	0	345	110	19	36	31.88	5.51	10.43
6870	5.4	-15.4	663	149	149	514	462	343	110	19	36	32.07	5.54	10.5
6871	5.4	-15.6	662	151	151	511	1595	343	110	19	36	32.07	5.54	10.5
6872	5.3	-15.7	660	154	154	506	1565	358	115	21	39	32.12	5.87	10.89
6873	5.1	-15.9	657	156	156	501	519	358	115	21	39	32.12	5.87	10.89
6874	5	-16.2	654	157	157	497	754	360	116	21	40	32.22	5.83	11.11
6875	4.8	-16.4	647	158	158	489	0	365	118	21	41	32.33	5.75	11.23
6876	4.5	-16.6	640	160	160	481	0	366	119	21	41	32.51	5.74	11.2
6877	4.3	-16.9	634	160	160	475	0	366	119	21	41	32.51	5.74	11.2
6878	4.3	-17.1	633	159	159	474	0	368	120	21	41	32.61	5.71	11.14
6879	4.2	-17.3	633	158	158	475	0	379	124	22	42	32.72	5.8	11.08
6880	4.1	-17.5	631	157	157	474	0	427	135	23	44	31.62	5.39	10.3
6881	3.6	-17.9	614	160	160	454	0	497	154	24	55	30.99	4.83	11.07
6882	2.9	-18.2	593	163	163	430	0	531	171	24	63	32.2	4.52	11.86
6883	2.9	-18.4	596	161	161	435	154	530	171	24	63	32.26	4.53	11.89
6884	2.1	-18.7	567	163	163	404	173	618	204	26	77	33.01	4.21	12.46
6885	0.9	-18.8	523	166	166	358	67	604	203	26	76	33.61	4.3	12.58
6886	0.6	-18.9	513	164	164	348	0	611	208	26	79	34.04	4.26	12.93
6887	0.9	-19	525	161	161	363	0	638	211	26	81	33.07	4.08	12.7
6888	1.9	-19.1	559	156	156	403	1988	598	202	26	75	33.78	4.35	12.54
6889	0.9	-19.2	526	158	158	368	317	626	210	26	80	33.55	4.15	12.78
6890	-0.6	-19.5	472	164	164	308	0	607	207	26	80	34.1	4.28	13.18
6891	-1.9	-20	428	174	174	254	0	554	185	22	74	33.39	3.97	13.36
6892	-3.3	-20.6	399	187	187	212	0	527	161	19	68	30.55	3.61	12.9
6893	-2.1	-20.2	423	172	172	251	0	574	180	22	79	31.36	3.83	13.76
6894	-3.7	-20.9	393	192	192	201	0	500	153	20	66	30.6	4	13.2
6895	-4.8	-21.5	377	207	207	169	0	465	137	19	55	29.46	4.09	11.83
6896	-4.6	-21.5	379	206	206	173	0	465	137	19	55	29.46	4.09	11.83
7061	1.6	-16.6	522	373	338	184	0	876	286	31	126	32.65	3.54	14.38
7062	0.8	-17.3	502	382	345	156	0	881	288	31	126	32.69	3.52	14.3
7063	1.4	-16.8	519	368	342	177	0	847	281	31	121	33.18	3.66	14.29
7064	-0.6	-18.5	462	401	358	104	0	875	281	31	125	32.11	3.54	14.29
7065	-2.4	-19.8	411	431	370	41	0	821	270	29	120	32.89	3.53	14.62
7086	-7.5	-22.2	307	432	307	0	0	304	99	17	31	32.57	5.59	10.2
7087	-6.8	-21.6	334	415	334	0	0	324	108	17	33	33.33	5.25	10.19
7088	-5.7	-20.6	356	384	356	0	0	335	112	17	36	33.43	5.07	10.75
7089	-4.8	-19.8	368	358	358	10	0	335	113	17	37	33.73	5.07	11.04
7090	-2.5	-17.8	398	300	300	98	0	359	127	19	41	35.38	5.29	11.42
7091	-2.3	-17.7	401	295	295	106	0	340	116	16	37	34.12	4.71	10.88
7092	-1.7	-17.2	409	277	277	132	0	342	116	16	37	33.92	4.68	10.82
7093	-1	-16.7	429	258	258	170	0	359	128	19	41	35.65	5.29	11.42
7094	0.1	-15.9	462	233	233	229	0	362	132	20	41	36.46	5.52	11.33
7095	1.3	-15.2	498	206	206	292	0	381	140	22	41	36.75	5.77	10.76
7096	2.6	-14.6	537	181	181	356	0	383	138	21	41	36.03	5.48	10.7
7097	3.5	-14.4	570	165	165	405	0	364	125	21	36	34.34	5.77	9.89
7098	4.3	-14.2	596	154	154	442	0	345	114	21	30	33.04	6.09	8.7
7099	4.8	-14.2	617	147	147	471	0	320	102	20	28	31.88	6.25	8.75
7100	5.2	-14.2	634	141	141	493	0	319	102	20	28	31.97	6.27	8.78
7101	5.5	-14.2	647	137	137	510	0	390	126	22	42	32.31	5.64	10.77
7102	5.9	-14.2	664	132	132	532	0	394	126	22	42	31.98	5.58	10.66
7103	6.1	-14.2	676	128	128	548	0	361	115	21	39	31.86	5.82	10.8
7104	6.1	-14.3	677	128	128	550	2835	335	107	19	35	31.94	5.67	10.45
7105	6	-14.5	674	129	129	545	2895	344	109	19	36	31.69	5.52	10.47
7106	5.8	-14.7	669	132	132	537	1279	344	109	19	36	31.69	5.52	10.47
7107	5.8	-14.8	672	135	135	537	906	343	109	19	36	31.78	5.54	10.5
7108	5.8	-15	672	137	137	535	2868	339	109	19	36	32.15	5.6	10.62
7109	5.7	-15.1	672	140	140	532	1801	345	110	19	36	31.88	5.51	10.43
7110	5.4	-15.4	662	148	148	514	94	361	116	21	40	32.13	5.82	11.08
7111	5.2	-15.6	657	151	151	505	0	361	116	21	40	32.13	5.82	11.08
7112	5.1	-15.8	653	153	153	500	0	362	116	21	40	32.04	5.8	11.05
7113	4.9	-16	648	157	157	491	0	358	116	21	40	32.4	5.87	11.17
7114	4.8	-16.2	646	158	158	488	0	366	119	21	41	32.51	5.74	11.2
7115	4.7	-16.4	644	159	159	485	0	365	119	21	41	32.6	5.75	11.23
7116	4.5	-16.6	640	160	160	480	0	366	120	21	41	32.79	5.74	11.2
7117	4.3	-16.9	634	160	160	474	0	366	120	21	41	32.79	5.74	11.2
7118	4.1	-17.1	626	163	163	463	0	373	122	21	41	32.71	5.63	10.99
7119	3.8	-17.4	619	164	164	454	0	379	124	22	42	32.72	5.8	11.08
7120	3.9	-17.6	624	162	162	462	0	446	136	23	47	30.49	5.16	10.54
7121	3.9	-17.8	626	161	161	465	0	446	136	23	47	30.49	5.16	10.54
7122	3.8	-18	626	161	161	465	0	442	135	23	47	30.54	5.2	10.63
7123	3.6	-18.3	620	161	161	459	0	472	149	23	53	31.57	4.87	11.23
7124	3.1	-18.6	606	163	163	443	536	498	155	25	56	31.12	5.02	11.24
7125	2.8	-18.8	596	163	163	432	1185	614	200	25	76	32.57	4.07	12.38
7126	2.3	-18.9	575	164	164	412	5505	626	206	26	79	32.91	4.15	12.62
7127	1.4	-19	543	165	165	377	0	610	204	26	77	33.44	4.26	12.62
7128	1.2	-19	536	164	164	372	1524	589	201	26	74	34.13	4.41	12.56
7129	1.2	-19.1	536	162	162	373	7410	604	206	25	78	34.11	4.14	12.91
7130	0.8	-19.2	520	162	162	358	1958	599	205	25	78	34.22	4.17	13.02
7131	-0.6	-19.5	470	167	167	303	0	576	197	23	77	34.2	3.99	13.37
7132	-1.4	-19.8	445	171	171	274	0	569	181	22	79	31.81	3.87	13.88
7133	-0.6	-19.7	471	163	163	308	0	585	189	23	83	32.31	3.93	14.19
7134	-2.2	-20.3	418	176	176	242	0	578	182	22	79	31.49	3.81	13.67
7135	-3.1	-20.7	402	186	186	216	0	574	179	22	79	31.18	3.83	13.76
7136	-4.2	-21.2	385	200	200	185	0	489	146	20	60	29.86	4.09	12.27
7137	-3.8	-21.2	392	194	194	198	0	488	146	20	60	29.92	4.1	12.3
7300	4.1	-14.2	589	333	310	279	1019	636	208	29	81	32.7	4.56	12.74
7301	3.9	-14.5	582	334	315	267	2704	642	210	29	84	32.71	4.52	13.08
7302	3.6	-14.8	576	332	318	258	1020	694	235	29	93	33.86	4.18	13.4
7303	3	-15.4	561	337	327	234	80	692	237	29	93	34.25	4.19	13.44
7304	1.9	-16.4	531	351	338	193	23	873	286	31	125	32.76	3.55	14.32
7305	-0.1	-18.1	476	381	355	122	0	856	275	30	123	32.13	3.5	14.37
7306	-0.4	-18.3	468	382	356	112	0	422	130	21	53	30.81	4.98	12.56
7307	-1.9	-19.4	422	406	362	60	0	410	127	21	52	30.98	5.12	12.68
7308	-2.1	-19.6	415	406	362	53	0	417	129	21	52	30.94	5.04	12.47
7309	-1.5	-19.1	434	393	362	72	0	421	130	21	53	30.88	4.99	12.59
7310	-0.3	-18.3	471	362	354	117	300	422	132	21	53	31.28	4.98	12.56
7311	0.8	-17.6	503	339	339	164	105	410	132	21	52	32.2	5.12	12.68
7312	1.9	-16.9	537	312	312	226	121	381	125	20	47	32.81	5.25	12.34
7313	2.7	-16.4	564	294	294	270	54	354	119	20	46	33.62	5.65	12.99
7314	2.7	-16.5	562	291	291	271	148	382	125	20	47	32.72	5.24	12.3
7315	2	-16.8	539	296	296	243	385	376	122	20	47	32.45	5.32	12.5
7316	1.3	-17	517	299	299	218	207	388	125	21	50	32.22	5.41	12.89
7317	0.8	-17.1	499	302	302	197	421	395	126	21	51	31.9	5.32	12.91
7318	0	-17.4	474	309	309	165	173	393	125	21	51	31.81	5.34	12.98
7319	-0.1	-17.3	466	304	304	163	10	370	118	19	48	31.89	5.14	12.97
7320	-1.1	-17.8	436	316	316	120	0	369	114	18	48	30.89	4.88	13.01
7321	-1.6	-18	417	322	322	95	0	367	113	18	47	30.79	4.9	12.81
7322	-0.7	-17.2	442	295	295	147	260	523	171	20	65	32.7	3.82	12.43
7323	-0.2	-16.6	457	275	275	183	343	540	172	20	66	31.85	3.7	12.22
7324	-0.4	-16.6	447	274	274	173	584	540	172	20	66	31.85	3.7	12.22
7325	-0.8	-16.8	435	278	278	157	0	520	168	19	64	32.31	3.65	12.31
7326	-1.4	-17.2	417	286	286	132	0	551	174	20	67	31.58	3.63	12.16
7327	-0.8	-16.6	432	268	268	165	280	550	173	20	67	31.45	3.64	12.18
7328	-0.2	-16	446	249	249	198	7	541	172	20	66	31.79	3.7	12.2
7329	0.3	-15.6	462	234	234	228	909	549	175	20	66	31.88	3.64	12.02
7330	0.8	-15.1	477	219	219	258	1442	548	175	20	66	31.93	3.65	12.04
7331	0.4	-15.6	465	229	229	237	474	568	183	22	70	32.22	3.87	12.32
7332	0.5	-15.5	470	224	224	246	0	395	144	22	45	36.46	5.57	11.39
7333	0.8	-15.4	480	216	216	265	0	567	184	22	70	32.45	3.88	12.35
7334	1.9	-14.7	512	193	193	319	160	551	183	22	68	33.21	3.99	12.34
7335	2.8	-14.3	540	177	177	363	10	396	144	22	43	36.36	5.56	10.86
7336	3.5	-14.2	565	165	165	400	0	374	132	21	39	35.29	5.61	10.43
7337	3.8	-14.2	577	160	160	417	0	436	150	21	53	34.4	4.82	12.16
7338	3.8	-14.4	578	161	161	417	0	439	151	21	53	34.4	4.78	12.07
7339	4	-14.5	587	158	158	429	0	425	148	20	52	34.82	4.71	12.24
7340	4	-14.6	589	157	157	432	0	426	147	20	52	34.51	4.69	12.21
7341	4.2	-14.6	598	155	155	444	0	414	135	23	45	32.61	5.56	10.87
7342	4.7	-14.6	619	147	147	472	0	410	133	22	46	32.44	5.37	11.22
7343	5.5	-14.4	650	136	136	514	0	389	126	22	42	32.39	5.66	10.8
7344	6.1	-14.3	676	129	129	547	0	346	110	19	36	31.79	5.49	10.4
7345	6.2	-14.4	682	129	129	553	2	344	109	19	36	31.69	5.52	10.47
7346	5.9	-14.6	673	132	132	541	0	344	109	19	36	31.69	5.52	10.47
7347	5.8	-14.8	672	134	134	538	123	343	109	19	36	31.78	5.54	10.5
7348	5.8	-14.9	672	137	137	536	2291	343	109	19	36	31.78	5.54	10.5
7349	5.7	-15.1	672	139	139	533	3708	343	109	19	36	31.78	5.54	10.5
7350	5.6	-15.2	668	144	144	524	942	366	117	21	40	31.97	5.74	10.93
7351	5.3	-15.6	657	151	151	506	189	375	121	21	41	32.27	5.6	10.93
7352	5	-15.8	650	154	154	496	0	367	120	21	41	32.7	5.72	11.17
7353	4.9	-16	645	156	156	488	0	365	119	21	41	32.6	5.75	11.23
7354	4.7	-16.3	640	158	158	482	0	365	119	21	41	32.6	5.75	11.23
7355	4.5	-16.4	636	160	160	475	0	360	117	20	40	32.5	5.56	11.11
7356	4.4	-16.7	634	162	162	472	0	361	118	20	40	32.69	5.54	11.08
7357	4.2	-16.9	630	164	164	466	0	373	122	21	41	32.71	5.63	10.99
7358	4.2	-17.1	629	163	163	466	0	373	122	21	41	32.71	5.63	10.99
7359	4	-17.3	625	164	164	461	0	427	134	22	44	31.38	5.15	10.3
7360	3.7	-17.6	616	166	166	450	0	441	134	22	46	30.39	4.99	10.43
7361	3.4	-17.9	607	167	167	440	0	441	134	22	46	30.39	4.99	10.43
7362	3.3	-18.1	607	167	167	440	0	441	134	22	46	30.39	4.99	10.43
7363	3.3	-18.4	608	166	166	442	0	474	150	23	52	31.65	4.85	10.97
7364	3.2	-18.6	607	167	167	440	1103	494	153	24	54	30.97	4.86	10.93
7365	3.2	-18.8	612	166	166	446	1186	471	148	22	52	31.42	4.67	11.04
7366	3.3	-19	616	164	164	452	25994	533	171	24	63	32.08	4.5	11.82
7367	2.4	-18.9	581	164	164	416	340	596	193	25	73	32.38	4.19	12.25
7368	1.5	-18.9	546	167	167	379	1225	578	191	25	71	33.04	4.33	12.28
7369	1.5	-19	544	166	166	378	3489	566	194	25	71	34.28	4.42	12.54
7370	0.8	-19.1	520	166	166	354	129	598	205	25	78	34.28	4.18	13.04
7371	0.5	-19.2	508	165	165	343	214	599	197	24	86	32.89	4.01	14.36
7372	-0.2	-19.4	484	167	167	317	0	569	183	22	81	32.16	3.87	14.24
7373	0	-19.4	493	164	164	329	540	599	197	24	86	32.89	4.01	14.36
7374	-0.3	-19.6	485	163	163	322	197	615	203	25	88	33.01	4.07	14.31
7375	-1.9	-20.1	431	174	174	256	0	576	182	22	79	31.6	3.82	13.72
7376	-1.9	-20.3	431	175	175	256	0	599	189	23	83	31.55	3.84	13.86
7377	-1.8	-20.4	435	170	170	265	0	586	185	22	81	31.57	3.75	13.82
7378	-3.2	-21	401	187	187	214	0	511	156	19	67	30.53	3.72	13.11
7379	-2.8	-20.9	409	179	179	230	0	485	145	19	59	29.9	3.92	12.16
7540	5.6	-12.8	627	310	292	335	2668	528	172	25	63	32.58	4.73	11.93
7541	5.4	-13	623	307	295	328	2788	547	175	26	65	31.99	4.75	11.88
7542	5.2	-13.3	620	305	298	322	3102	545	176	26	65	32.29	4.77	11.93
7543	4.8	-13.8	611	305	302	308	4203	568	181	26	66	31.87	4.58	11.62
7544	4.3	-14.4	597	308	308	289	2067	701	237	29	93	33.81	4.14	13.27
7545	3.5	-15.2	577	314	314	263	2420	761	255	30	109	33.51	3.94	14.32
7546	3.3	-15.5	571	313	313	258	1473	343	115	20	43	33.53	5.83	12.54
7547	3	-15.8	566	313	313	253	983	355	119	20	46	33.52	5.63	12.96
7548	3.1	-15.9	569	307	307	262	1761	378	124	20	47	32.8	5.29	12.43
7549	3.4	-15.8	579	297	297	281	3155	380	124	20	47	32.63	5.26	12.37
7550	3.5	-15.8	586	290	290	296	2259	347	115	20	43	33.14	5.76	12.39
7551	4.1	-15.6	607	275	275	333	2405	308	101	20	35	32.79	6.49	11.36
7552	4.2	-15.6	613	268	268	344	2311	309	102	20	36	33.01	6.47	11.65
7553	4.1	-15.8	609	267	267	342	616	331	113	20	41	34.14	6.04	12.39
7554	3.4	-16.1	584	273	273	310	191	358	119	20	46	33.24	5.59	12.85
7555	1.6	-17	525	296	296	230	141	409	131	21	52	32.03	5.13	12.71
7556	-0.7	-18.1	454	329	329	125	0	407	127	21	52	31.2	5.16	12.78
7557	-2.1	-18.9	411	353	348	64	0	368	114	18	48	30.98	4.89	13.04
7558	-1.9	-18.6	413	342	341	72	0	358	112	18	47	31.28	5.03	13.13
7559	-1.5	-18.2	425	327	327	97	0	357	112	18	47	31.37	5.04	13.17
7560	-0.7	-17.5	444	304	304	141	0	365	117	19	48	32.05	5.21	13.15
7561	0.4	-16.7	477	274	274	202	0	507	170	20	63	33.53	3.94	12.43
7562	1.3	-15.9	502	249	249	253	2007	507	174	21	64	34.32	4.14	12.62
7563	1.7	-15.3	512	233	233	279	98	492	169	21	62	34.35	4.27	12.6
7564	2.1	-14.8	519	218	218	302	2734	492	169	21	62	34.35	4.27	12.6
7565	2.3	-14.4	523	206	206	317	1233	508	174	21	64	34.25	4.13	12.6
7566	2.5	-14	524	195	195	329	675	508	174	21	64	34.25	4.13	12.6
7567	2.5	-13.7	523	188	188	335	1395	493	170	21	62	34.48	4.26	12.58
7568	2.8	-13.4	529	178	178	350	7546	496	172	21	63	34.68	4.23	12.7
7569	3.1	-13.2	538	170	170	368	1534	495	172	21	63	34.75	4.24	12.73
7570	3.2	-13.2	543	166	166	377	4646	486	169	21	62	34.77	4.32	12.76
7571	3.4	-13.3	551	163	163	388	1888	452	156	21	58	34.51	4.65	12.83
7572	3.6	-13.4	559	161	161	398	3550	452	157	21	58	34.73	4.65	12.83
7573	3.7	-13.6	564	160	160	404	1116	432	149	21	53	34.49	4.86	12.27
7574	3.8	-13.7	569	158	158	411	590	430	148	21	53	34.42	4.88	12.33
7575	3.9	-13.8	576	157	157	419	640	415	144	20	51	34.7	4.82	12.29
7576	3.6	-14.1	567	162	162	405	0	432	149	21	53	34.49	4.86	12.27
7577	3.2	-14.4	556	169	169	387	0	452	157	21	58	34.73	4.65	12.83
7578	3.6	-14.4	570	164	164	406	0	439	151	21	53	34.4	4.78	12.07
7579	4.2	-14.3	593	155	155	438	0	394	134	20	46	34.01	5.08	11.68
7580	4.5	-14.3	607	150	150	457	0	428	148	21	53	34.58	4.91	12.38
7581	5	-14.3	625	144	144	481	0	350	119	20	41	34	5.71	11.71
7582	5.4	-14.3	644	138	138	506	0	385	125	22	42	32.47	5.71	10.91
7583	5.9	-14.2	666	133	133	534	0	366	117	21	40	31.97	5.74	10.93
7584	6.1	-14.3	675	130	130	545	0	361	115	21	39	31.86	5.82	10.8
7585	6	-14.4	675	131	131	544	0	366	117	21	40	31.97	5.74	10.93
7586	6	-14.6	674	133	133	541	0	361	115	21	39	31.86	5.82	10.8
7587	5.8	-14.8	670	135	135	535	125	360	115	21	39	31.94	5.83	10.83
7588	5.8	-14.9	671	138	138	533	86	345	110	19	36	31.88	5.51	10.43
7589	5.7	-15.1	670	141	141	529	1540	345	110	19	36	31.88	5.51	10.43
7590	5.7	-15.2	669	144	144	525	1451	360	115	21	39	31.94	5.83	10.83
7591	5.5	-15.4	666	148	148	519	1648	361	116	21	40	32.13	5.82	11.08
7592	5.2	-15.7	655	152	152	503	0	371	120	21	41	32.35	5.66	11.05
7593	4.8	-16	644	157	157	487	0	365	119	21	41	32.6	5.75	11.23
7594	4.7	-16.2	639	159	159	480	0	377	123	21	41	32.63	5.57	10.88
7595	4.5	-16.5	633	162	162	472	0	373	122	21	41	32.71	5.63	10.99
7596	4.4	-16.6	631	164	164	467	0	366	120	21	41	32.79	5.74	11.2
7597	4.5	-16.8	639	162	162	477	0	368	120	21	41	32.61	5.71	11.14
7598	4.6	-16.9	645	159	159	486	0	411	131	22	43	31.87	5.35	10.46
7599	4.3	-17.2	634	162	162	471	0	420	132	22	43	31.43	5.24	10.24
7600	4	-17.5	625	164	164	461	0	428	135	23	45	31.54	5.37	10.51
7601	3.7	-17.7	616	167	167	450	0	437	134	22	46	30.66	5.03	10.53
7602	3.3	-18.1	605	171	171	435	0	464	147	22	51	31.68	4.74	10.99
7603	3.2	-18.3	602	171	171	431	0	464	147	22	51	31.68	4.74	10.99
7604	3	-18.5	598	171	171	427	1460	466	149	23	50	31.97	4.94	10.73
7605	3	-18.7	600	170	170	429	126	463	147	22	50	31.75	4.75	10.8
7606	3.1	-18.7	605	168	168	437	126	468	149	23	51	31.84	4.91	10.9
7607	3	-18.8	602	164	164	438	565	468	149	23	51	31.84	4.91	10.9
7608	2.9	-18.8	595	164	164	431	1891	525	170	24	61	32.38	4.57	11.62
7609	1.9	-18.9	558	167	167	391	1003	610	204	26	77	33.44	4.26	12.62
7610	1.2	-18.9	531	170	170	361	0	563	191	24	81	33.93	4.26	14.39
7611	0.8	-19	518	169	169	349	87	573	190	24	81	33.16	4.19	14.14
7612	0.5	-19.1	509	168	168	341	222	584	196	24	84	33.56	4.11	14.38
7613	0.3	-19.2	502	166	166	337	733	610	200	24	87	32.79	3.93	14.26
7614	0.7	-19.3	518	161	161	357	2121	621	203	24	88	32.69	3.86	14.17
7615	-0.7	-19.7	466	167	167	299	2	635	206	25	89	32.44	3.94	14.02
7616	0.1	-19.6	496	158	158	338	89	633	206	25	89	32.54	3.95	14.06
7617	-1.3	-20.1	448	168	168	279	0	594	189	23	83	31.82	3.87	13.97
7618	-2.5	-20.6	414	179	179	234	0	574	179	22	79	31.18	3.83	13.76
7619	-3	-20.9	405	185	185	220	0	486	145	19	59	29.84	3.91	12.14
7779	6.3	-12.1	650	295	279	371	2792	554	175	26	65	31.59	4.69	11.73
7780	6.5	-11.8	654	291	281	373	41424	465	148	24	54	31.83	5.16	11.61
7781	6.4	-11.9	652	289	283	369	18453	492	158	25	57	32.11	5.08	11.59
7782	6.2	-12.4	646	286	286	360	4943	496	160	25	58	32.26	5.04	11.69
7783	5.8	-12.9	640	284	284	356	3956	522	168	25	60	32.18	4.79	11.49
7784	5.5	-13.4	632	283	283	349	3996	546	175	26	65	32.05	4.76	11.9
7785	5.1	-13.9	623	284	284	339	5351	569	181	26	66	31.81	4.57	11.6
7786	4.9	-14.3	621	280	280	341	1832	283	92	18	32	32.51	6.36	11.31
7787	5	-14.4	626	274	274	352	1120	283	92	18	32	32.51	6.36	11.31
7788	5	-14.6	628	269	269	359	2836	277	91	18	32	32.85	6.5	11.55
7789	5.1	-14.7	634	263	263	371	3311	277	91	18	32	32.85	6.5	11.55
7790	5.2	-14.8	643	255	255	388	6370	272	90	18	32	33.09	6.62	11.76
7791	5.3	-14.9	647	249	249	398	5010	260	89	17	31	34.23	6.54	11.92
7792	4.9	-15.2	636	250	250	386	1336	309	102	20	36	33.01	6.47	11.65
7793	4.3	-15.7	614	256	256	358	3333	344	115	20	43	33.43	5.81	12.5
7794	3.5	-16.1	587	264	264	323	4878	382	125	20	47	32.72	5.24	12.3
7795	2.5	-16.6	553	275	275	277	199	393	129	21	49	32.82	5.34	12.47
7796	0.9	-17.3	502	295	295	208	0	415	129	21	52	31.08	5.06	12.53
7797	-1.9	-18.8	414	344	343	71	0	378	119	19	49	31.48	5.03	12.96
7798	-1.1	-18.2	436	321	321	116	0	533	174	20	65	32.65	3.75	12.2
7799	-1.6	-18.4	421	323	323	98	0	499	164	19	62	32.87	3.81	12.42
7800	-0.7	-17.6	444	301	301	143	0	527	171	20	65	32.45	3.8	12.33
7801	0.3	-16.8	475	276	276	199	0	533	174	20	65	32.65	3.75	12.2
7802	1.9	-15.5	520	234	234	287	211	555	182	22	69	32.79	3.96	12.43
7803	2.2	-15.1	527	220	220	307	540	577	185	22	71	32.06	3.81	12.31
7804	2.5	-14.6	533	208	208	325	1301	575	185	22	71	32.17	3.83	12.35
7805	3.2	-13.9	549	188	188	361	1696	550	183	22	69	33.27	4	12.55
7806	3.8	-13.2	563	169	169	394	1141	487	169	21	62	34.7	4.31	12.73
7807	4	-12.9	569	159	159	409	156	453	157	21	58	34.66	4.64	12.8
7808	4.2	-12.6	572	153	153	419	13155	432	149	21	53	34.49	4.86	12.27
7809	4.3	-12.7	577	151	151	426	391	418	146	20	51	34.93	4.78	12.2
7810	4.3	-12.8	579	150	150	429	563	418	146	20	51	34.93	4.78	12.2
7811	4.3	-13	580	149	149	431	309	417	145	20	51	34.77	4.8	12.23
7812	4.4	-13.2	586	148	148	438	327	416	145	20	51	34.86	4.81	12.26
7813	4.1	-13.4	579	153	153	427	427	416	145	20	51	34.86	4.81	12.26
7814	4.1	-13.6	578	154	154	424	0	416	145	20	51	34.86	4.81	12.26
7815	4.4	-13.6	594	149	149	445	0	385	132	20	44	34.29	5.19	11.43
7816	4.4	-13.8	595	150	150	445	0	385	132	20	44	34.29	5.19	11.43
7817	4.4	-14	595	151	151	444	0	389	133	20	45	34.19	5.14	11.57
7818	4.8	-13.9	614	146	146	468	0	376	128	19	42	34.04	5.05	11.17
7819	5.2	-14	632	142	142	490	0	348	119	20	40	34.2	5.75	11.49
7820	5.6	-14	646	137	137	510	0	318	112	19	37	35.22	5.97	11.64
7821	5.7	-14	655	134	134	521	0	321	112	19	36	34.89	5.92	11.21
7822	6	-14	665	132	132	533	0	323	112	19	36	34.67	5.88	11.15
7823	6.2	-14.1	675	130	130	545	0	365	117	21	40	32.05	5.75	10.96
7824	6	-14.3	672	131	131	541	0	361	115	21	39	31.86	5.82	10.8
7825	5.8	-14.5	665	134	134	531	0	360	115	21	39	31.94	5.83	10.83
7826	6	-14.5	676	134	134	542	0	361	115	21	39	31.86	5.82	10.8
7827	5.8	-14.7	670	136	136	534	415	360	115	21	39	31.94	5.83	10.83
7828	5.8	-14.9	670	140	140	530	433	343	110	19	36	32.07	5.54	10.5
7829	5.7	-15.1	666	143	143	524	249	343	110	19	36	32.07	5.54	10.5
7830	5.6	-15.2	667	145	145	522	1347	358	115	21	39	32.12	5.87	10.89
7831	5.4	-15.4	659	149	149	510	619	375	122	21	41	32.53	5.6	10.93
7832	4.8	-15.8	641	157	157	484	0	380	124	22	42	32.63	5.79	11.05
7833	4.7	-16	638	159	159	479	0	381	125	22	42	32.81	5.77	11.02
7834	4.8	-16.1	644	158	158	486	0	369	121	21	41	32.79	5.69	11.11
7835	4.8	-16.3	645	158	158	487	0	369	121	21	41	32.79	5.69	11.11
7836	4.7	-16.5	644	160	160	484	0	367	120	21	41	32.7	5.72	11.17
7837	4.6	-16.6	643	160	160	482	0	367	119	21	41	32.43	5.72	11.17
7838	4.4	-16.9	637	163	163	475	0	409	131	22	43	32.03	5.38	10.51
7839	4.2	-17.2	629	166	166	464	0	428	135	23	45	31.54	5.37	10.51
7840	4	-17.4	625	167	167	458	0	428	135	23	45	31.54	5.37	10.51
7841	3.9	-17.6	625	167	167	458	0	427	134	22	44	31.38	5.15	10.3
7842	3.6	-17.9	614	169	169	445	0	438	133	21	46	30.37	4.79	10.5
7843	3.5	-18.1	612	170	170	442	0	437	133	21	46	30.43	4.81	10.53
7844	3.4	-18.2	611	170	170	441	0	437	133	21	46	30.43	4.81	10.53
7845	3.3	-18.4	609	170	170	439	0	434	132	21	45	30.41	4.84	10.37
7846	3.2	-18.5	604	169	169	435	0	462	147	22	50	31.82	4.76	10.82
7847	3	-18.6	598	167	167	431	0	466	149	23	50	31.97	4.94	10.73
7848	2.8	-18.6	592	167	167	425	0	486	152	24	52	31.28	4.94	10.7
7849	2.1	-18.7	564	170	170	394	0	626	208	26	80	33.23	4.15	12.78
7850	0.5	-18.8	507	176	176	331	0	599	199	24	85	33.22	4.01	14.19
7851	0.5	-18.9	505	175	175	330	0	584	196	24	84	33.56	4.11	14.38
7852	1.2	-18.8	531	169	169	361	213	553	188	24	80	34	4.34	14.47
7853	1.1	-18.9	527	166	166	361	715	574	192	24	81	33.45	4.18	14.11
7854	1.5	-19	543	162	162	381	3046	592	194	24	82	32.77	4.05	13.85
7855	1.2	-19.1	534	158	158	376	1023	596	195	24	84	32.72	4.03	14.09
7856	0.8	-19.3	518	155	155	363	202	605	199	24	86	32.89	3.97	14.21
7857	-0.5	-19.7	475	162	162	313	0	568	184	22	81	32.39	3.87	14.26
7858	-2.4	-20.4	414	182	182	231	0	575	180	22	79	31.3	3.83	13.74
7859	-3.6	-20.9	394	197	197	197	0	528	162	20	69	30.68	3.79	13.07
7860	-3.2	-20.9	401	189	189	212	0	487	146	20	60	29.98	4.11	12.32
8019	6.9	-11.7	671	277	267	404	931	443	142	22	51	32.05	4.97	11.51
8020	7	-11.6	670	276	270	401	3077	445	144	23	52	32.36	5.17	11.69
8021	7	-11.6	670	273	272	398	2615	448	145	23	52	32.37	5.13	11.61
8022	6.8	-11.9	670	268	268	401	1712	465	149	24	54	32.04	5.16	11.61
8023	6.6	-12.3	666	265	265	401	2436	496	159	25	58	32.06	5.04	11.69
8024	6.3	-12.8	660	263	263	397	3217	500	160	25	58	32	5	11.6
8025	6.1	-13.2	657	261	261	396	3417	498	160	25	58	32.13	5.02	11.65
8026	6	-13.5	657	256	256	401	1113	261	89	17	31	34.1	6.51	11.88
8027	5.9	-13.8	657	252	252	405	1746	254	86	17	31	33.86	6.69	12.2
8028	5.9	-14.1	660	247	247	414	4280	254	86	17	31	33.86	6.69	12.2
8029	5.9	-14.3	663	242	242	421	6093	254	86	17	31	33.86	6.69	12.2
8030	5.8	-14.5	663	238	238	425	8797	251	86	17	31	34.26	6.77	12.35
8031	5.5	-14.8	653	240	240	414	2120	272	90	18	32	33.09	6.62	11.76
8032	4.7	-15.4	625	249	249	376	1838	386	125	20	47	32.38	5.18	12.18
8033	2.7	-16.6	560	280	280	280	1176	414	133	21	52	32.13	5.07	12.56
8034	1.5	-17.2	521	297	297	224	299	411	133	21	52	32.36	5.11	12.65
8035	-0.2	-18	470	318	318	152	0	407	128	21	52	31.45	5.16	12.78
8036	-0.5	-18.1	459	317	317	142	0	377	119	19	49	31.56	5.04	13
8037	0.8	-17.2	497	285	285	211	0	412	129	21	52	31.31	5.1	12.62
8038	1.2	-16.9	507	272	272	235	0	534	178	21	65	33.33	3.93	12.17
8039	0.5	-17.1	484	278	278	205	0	549	181	22	69	32.97	4.01	12.57
8040	-0.4	-17.5	455	290	290	165	0	535	174	20	65	32.52	3.74	12.15
8041	-0.5	-17.4	450	286	286	164	0	527	171	20	65	32.45	3.8	12.33
8042	-0.1	-16.9	460	271	271	189	0	535	174	20	65	32.52	3.74	12.15
8043	0.1	-16.6	464	260	260	204	0	565	183	22	70	32.39	3.89	12.39
8044	0.2	-16.4	466	252	252	214	0	562	183	22	70	32.56	3.91	12.46
8045	1	-15.5	488	230	230	258	201	555	182	22	69	32.79	3.96	12.43
8046	2.2	-14.4	517	201	201	317	677	527	178	21	66	33.78	3.98	12.52
8047	3.4	-13.3	549	170	170	379	0	500	173	21	63	34.6	4.2	12.6
8048	3.9	-12.9	561	159	159	402	0	489	170	21	62	34.76	4.29	12.68
8049	4.4	-12.8	581	150	150	432	177	432	149	21	53	34.49	4.86	12.27
8050	5	-12.9	607	143	143	464	406	386	132	20	44	34.2	5.18	11.4
8051	4.9	-13	605	143	143	462	333	420	146	20	51	34.76	4.76	12.14
8052	4.1	-13.3	575	153	153	423	106	489	171	21	62	34.97	4.29	12.68
8053	3.4	-13.7	553	164	164	389	0	488	169	21	62	34.63	4.3	12.7
8054	3.4	-13.9	556	164	164	392	0	491	171	21	62	34.83	4.28	12.63
8055	4.7	-13.6	603	146	146	457	453	424	147	20	52	34.67	4.72	12.26
8056	5.2	-13.6	622	140	140	482	371	345	117	18	40	33.91	5.22	11.59
8057	5.2	-13.7	626	140	140	486	0	343	117	18	40	34.11	5.25	11.66
8058	5.2	-13.8	628	140	140	488	0	393	134	20	46	34.1	5.09	11.7
8059	5.2	-14	628	142	142	487	0	398	136	21	47	34.17	5.28	11.81
8060	5.5	-14	643	140	140	503	0	351	120	20	41	34.19	5.7	11.68
8061	5.8	-14	655	136	136	519	0	344	117	20	40	34.01	5.81	11.63
8062	6.3	-13.9	677	130	130	546	0	302	105	19	36	34.77	6.29	11.92
8063	6.6	-13.9	693	126	126	567	0	335	107	19	35	31.94	5.67	10.45
8064	6.7	-14	700	125	125	575	0	347	111	19	36	31.99	5.48	10.37
8065	6.4	-14.2	690	129	129	560	0	362	116	21	39	32.04	5.8	10.77
8066	6.1	-14.5	676	135	135	541	0	361	115	21	39	31.86	5.82	10.8
8067	6	-14.6	677	136	136	541	155	361	115	21	39	31.86	5.82	10.8
8068	5.8	-14.9	669	142	142	526	646	360	115	21	39	31.94	5.83	10.83
8069	5.7	-15	668	143	143	524	1668	358	115	21	39	32.12	5.87	10.89
8070	5.6	-15.2	664	146	146	517	1071	373	121	21	41	32.44	5.63	10.99
8071	5.3	-15.5	654	152	152	502	517	374	122	21	41	32.62	5.61	10.96
8072	5.1	-15.7	648	156	156	492	25	368	120	21	41	32.61	5.71	11.14
8073	5.1	-15.8	651	155	155	495	0	369	121	21	41	32.79	5.69	11.11
8074	5	-16	648	158	158	491	0	369	121	21	41	32.79	5.69	11.11
8075	4.7	-16.3	641	161	161	480	0	381	125	22	42	32.81	5.77	11.02
8076	4.5	-16.5	634	164	164	470	0	378	124	22	42	32.8	5.82	11.11
8077	4.4	-16.7	633	165	165	469	0	420	132	22	43	31.43	5.24	10.24
8078	4.2	-16.9	628	166	166	463	0	420	132	21	42	31.43	5	10
8079	4.1	-17.1	625	168	168	457	0	427	134	22	44	31.38	5.15	10.3
8080	3.9	-17.3	619	170	170	449	0	427	134	22	44	31.38	5.15	10.3
8081	3.7	-17.6	613	172	172	441	0	437	134	22	46	30.66	5.03	10.53
8082	3.7	-17.7	616	170	170	446	0	434	133	21	46	30.65	4.84	10.6
8083	3.7	-17.8	619	169	169	449	0	424	133	21	44	31.37	4.95	10.38
8084	3.7	-18	620	169	169	451	0	432	133	21	45	30.79	4.86	10.42
8085	3.4	-18.2	610	171	171	440	0	434	132	21	45	30.41	4.84	10.37
8086	3.3	-18.3	607	169	169	438	0	432	132	21	44	30.56	4.86	10.19
8087	3.1	-18.3	600	168	168	432	0	463	147	22	50	31.75	4.75	10.8
8088	2.9	-18.4	593	168	168	425	0	466	149	23	50	31.97	4.94	10.73
8089	2.7	-18.5	582	169	169	413	0	531	175	25	64	32.96	4.71	12.05
8090	1.9	-18.5	554	173	173	381	0	617	201	24	85	32.58	3.89	13.78
8091	0.4	-18.7	500	179	179	322	0	587	196	24	84	33.39	4.09	14.31
8092	1.5	-18.7	539	171	171	368	0	559	188	24	79	33.63	4.29	14.13
8093	1.6	-18.7	542	168	168	374	0	572	192	24	81	33.57	4.2	14.16
8094	2.1	-18.7	563	162	162	401	21805	591	196	24	83	33.16	4.06	14.04
8095	1.8	-18.8	553	158	158	395	2477	587	195	24	83	33.22	4.09	14.14
8096	0.7	-19.1	512	159	159	353	98	630	206	25	89	32.7	3.97	14.13
8097	-0.5	-19.5	475	164	164	311	0	591	192	23	83	32.49	3.89	14.04
8098	0	-19.6	493	155	155	338	42	619	203	25	88	32.79	4.04	14.22
8099	-0.7	-19.9	470	159	159	311	0	610	193	23	83	31.64	3.77	13.61
8100	-2	-20.4	426	175	175	251	0	527	161	19	68	30.55	3.61	12.9
8259	7.2	-11.7	682	264	260	422	998	373	116	17	42	31.1	4.56	11.26
8260	7.2	-11.7	683	262	261	421	1084	373	116	17	42	31.1	4.56	11.26
8261	7.2	-11.7	683	258	258	425	237	373	116	17	42	31.1	4.56	11.26
8262	7.2	-11.9	684	254	254	431	3	373	116	17	42	31.1	4.56	11.26
8263	7.1	-12.2	684	249	249	435	303	380	117	17	42	30.79	4.47	11.05
8264	6.9	-12.5	682	246	246	436	2811	445	143	23	51	32.13	5.17	11.46
8265	6.8	-12.9	680	243	243	437	2385	445	144	23	52	32.36	5.17	11.69
8266	6.7	-13.2	681	238	238	442	9965	239	83	16	30	34.73	6.69	12.55
8267	6.6	-13.5	681	235	235	446	33187	241	83	16	30	34.44	6.64	12.45
8268	6.4	-13.8	680	232	232	448	5007	241	83	16	30	34.44	6.64	12.45
8269	6.2	-14.1	675	230	230	445	6923	261	89	17	31	34.1	6.51	11.88
8270	5.7	-14.6	659	234	234	425	4175	367	121	20	46	32.97	5.45	12.53
8271	4	-15.8	601	260	260	341	492	413	133	21	51	32.2	5.08	12.35
8272	1.1	-17.5	511	306	306	205	286	418	133	21	53	31.82	5.02	12.68
8273	-1.3	-19	437	346	346	91	0	409	128	21	52	31.3	5.13	12.71
8274	-1.8	-19.2	423	351	351	72	0	361	113	18	47	31.3	4.99	13.02
8275	-1.1	-18.6	441	330	330	112	0	361	113	18	48	31.3	4.99	13.3
8276	-0.2	-18	467	308	308	159	0	391	125	21	52	31.97	5.37	13.3
8277	1	-17.2	504	278	278	226	0	385	125	21	48	32.47	5.45	12.47
8278	2.3	-16.3	543	248	248	295	0	393	129	21	49	32.82	5.34	12.47
8279	3.5	-15.7	578	223	223	355	0	494	172	21	62	34.82	4.25	12.55
8280	3.4	-15.5	574	215	215	360	0	495	172	21	62	34.75	4.24	12.53
8281	3.2	-15.3	565	211	211	354	0	491	171	21	62	34.83	4.28	12.63
8282	3.4	-15	568	202	202	366	0	495	172	21	62	34.75	4.24	12.53
8283	3.7	-14.6	574	190	190	384	0	493	172	21	62	34.89	4.26	12.58
8284	4.1	-14.2	584	178	178	405	0	494	172	21	62	34.82	4.25	12.55
8285	4.4	-13.8	591	167	167	424	294	496	173	21	63	34.88	4.23	12.7
8286	4.7	-13.4	601	157	157	444	0	463	160	21	59	34.56	4.54	12.74
8287	5	-13.2	610	150	150	460	0	440	151	21	54	34.32	4.77	12.27
8288	5	-13	607	147	147	460	0	389	133	20	45	34.19	5.14	11.57
8289	5.1	-13	612	143	143	468	0	388	133	20	45	34.28	5.15	11.6
8290	5.6	-13	630	138	138	492	1501	376	128	19	42	34.04	5.05	11.17
8291	5.5	-13	629	137	137	492	1636	376	128	19	42	34.04	5.05	11.17
8292	5.1	-13.2	611	142	142	470	0	497	173	21	63	34.81	4.23	12.68
8293	4.7	-13.4	600	146	146	454	0	499	173	21	63	34.67	4.21	12.63
8294	5.1	-13.4	618	140	140	477	0	466	161	22	60	34.55	4.72	12.88
8295	5.6	-13.4	636	137	137	499	0	350	119	20	41	34	5.71	11.71
8296	5.8	-13.4	645	134	134	511	0	334	115	20	39	34.43	5.99	11.68
8297	5.7	-13.6	644	135	135	510	0	337	115	20	40	34.12	5.93	11.87
8298	5.2	-13.8	626	142	142	485	0	393	134	20	46	34.1	5.09	11.7
8299	4.9	-14.1	617	146	146	471	0	393	134	20	46	34.1	5.09	11.7
8300	5.4	-14	637	142	142	494	0	348	119	20	41	34.2	5.75	11.78
8301	5.8	-14	655	138	138	517	0	334	115	20	39	34.43	5.99	11.68
8302	6.1	-14	669	134	134	535	0	375	121	21	41	32.27	5.6	10.93
8303	6.4	-14	684	130	130	554	0	365	117	21	40	32.05	5.75	10.96
8304	6.6	-14	693	129	129	563	0	362	116	21	39	32.04	5.8	10.77
8305	6.6	-14.1	694	130	130	565	0	362	116	21	39	32.04	5.8	10.77
8306	6.1	-14.4	676	137	137	539	0	361	115	21	39	31.86	5.82	10.8
8307	6.2	-14.5	683	135	135	548	0	361	115	21	39	31.86	5.82	10.8
8308	5.9	-14.8	671	142	142	529	0	365	117	21	40	32.05	5.75	10.96
8309	5.7	-15	665	146	146	520	1092	362	117	21	40	32.32	5.8	11.05
8310	5.7	-15.1	666	147	147	519	1368	363	117	21	40	32.23	5.79	11.02
8311	5.5	-15.4	662	150	150	512	261	361	116	21	40	32.13	5.82	11.08
8312	5.4	-15.5	658	154	154	505	270	367	120	21	41	32.7	5.72	11.17
8313	5.2	-15.7	656	155	155	500	412	366	119	21	41	32.51	5.74	11.2
8314	5.1	-15.9	653	157	157	497	218	365	118	21	41	32.33	5.75	11.23
8315	5	-16.1	651	159	159	492	2309	410	130	22	43	31.71	5.37	10.49
8316	4.9	-16.3	648	160	160	488	946	426	134	23	44	31.46	5.4	10.33
8317	4.6	-16.5	640	165	165	475	0	424	133	22	43	31.37	5.19	10.14
8318	4.4	-16.8	634	166	166	468	0	421	133	22	43	31.59	5.23	10.21
8319	4.2	-16.9	629	168	168	461	0	423	134	23	44	31.68	5.44	10.4
8320	4.1	-17.1	625	169	169	456	0	424	133	21	44	31.37	4.95	10.38
8321	3.9	-17.4	621	170	170	451	0	434	133	21	46	30.65	4.84	10.6
8322	3.8	-17.5	618	170	170	447	0	434	133	21	46	30.65	4.84	10.6
8323	3.9	-17.6	624	168	168	456	354	427	134	22	44	31.38	5.15	10.3
8324	3.8	-17.8	623	168	168	454	324	428	134	22	44	31.31	5.14	10.28
8325	3.7	-17.9	618	168	168	449	0	432	133	21	45	30.79	4.86	10.42
8326	3.5	-18	611	168	168	443	0	434	132	21	45	30.41	4.84	10.37
8327	3.3	-18.1	605	167	167	438	0	462	147	22	50	31.82	4.76	10.82
8328	3.2	-18.1	599	167	167	432	0	466	149	23	50	31.97	4.94	10.73
8329	3	-18.2	591	168	168	423	0	481	153	24	53	31.81	4.99	11.02
8330	2.7	-18.2	579	169	169	410	0	506	163	24	67	32.21	4.74	13.24
8331	1.8	-18.3	549	173	173	376	0	592	197	24	83	33.28	4.05	14.02
8332	1.9	-18.4	550	171	171	380	84	564	186	24	80	32.98	4.26	14.18
8333	2.2	-18.4	562	166	166	397	1587	537	177	24	74	32.96	4.47	13.78
8334	2	-18.5	556	163	163	393	1234	600	198	24	83	33	4	13.83
8335	0.9	-18.8	516	164	164	352	0	610	200	24	87	32.79	3.93	14.26
8336	0.2	-19	496	164	164	332	0	599	197	24	86	32.89	4.01	14.36
8337	0.5	-19.1	507	156	156	351	0	604	199	24	87	32.95	3.97	14.4
8338	1.4	-19.1	537	141	141	396	1215	590	195	24	83	33.05	4.07	14.07
8339	0.5	-19.4	510	146	146	363	152	620	203	25	88	32.74	4.03	14.19
8340	-0.6	-19.8	469	157	157	312	0	573	183	22	80	31.94	3.84	13.96
8498	7.2	-12	682	260	257	424	0	230	77	17	33	33.48	7.39	14.35
8499	7.3	-11.9	686	256	256	429	1122	222	77	17	33	34.68	7.66	14.86
8500	7.4	-11.8	689	251	251	438	209	188	65	15	27	34.57	7.98	14.36
8501	7.4	-11.9	690	246	246	444	0	181	62	15	27	34.25	8.29	14.92
8502	7.3	-12	692	242	242	450	0	353	110	17	39	31.16	4.82	11.05
8503	7.3	-12.3	693	238	238	454	1044	353	110	17	39	31.16	4.82	11.05
8504	7.2	-12.5	693	235	235	458	254	357	111	17	39	31.09	4.76	10.92
8505	7.1	-12.8	692	231	231	461	1190	217	72	15	27	33.18	6.91	12.44
8506	6.9	-13.1	691	228	228	463	2755	237	83	16	30	35.02	6.75	12.66
8507	6.8	-13.5	689	225	225	463	5770	237	83	16	30	35.02	6.75	12.66
8508	6.6	-13.8	684	224	224	461	4850	250	86	17	31	34.4	6.8	12.4
8509	6	-14.3	667	228	228	439	2867	286	92	18	32	32.17	6.29	11.19
8510	3.7	-15.9	590	263	263	327	24	386	125	20	47	32.38	5.18	12.18
8511	1.5	-17.3	523	300	300	223	0	422	134	21	53	31.75	4.98	12.56
8512	0.4	-18.1	489	315	315	174	0	415	130	21	53	31.33	5.06	12.77
8513	-1.1	-19	441	340	340	101	0	374	119	19	49	31.82	5.08	13.1
8514	-1.4	-19.1	433	339	339	95	0	360	113	18	47	31.39	5	13.06
8515	-0.6	-18.5	456	318	318	138	0	372	118	19	49	31.72	5.11	13.17
8516	-0.6	-18.3	456	313	313	143	0	397	126	21	52	31.74	5.29	13.1
8517	-0.1	-17.9	470	298	298	171	0	407	128	21	52	31.45	5.16	12.78
8518	2	-16.6	530	251	251	280	0	394	130	21	49	32.99	5.33	12.44
8519	4.3	-15.5	608	204	204	404	218	380	124	20	47	32.63	5.26	12.37
8520	4.3	-15.3	607	198	198	409	39	497	173	21	63	34.81	4.23	12.68
8521	4.5	-15	609	192	192	418	0	499	173	21	63	34.67	4.21	12.63
8522	5.5	-14.5	648	171	171	477	0	393	134	21	46	34.1	5.34	11.7
8523	5.8	-14.2	658	159	159	499	0	380	129	20	43	33.95	5.26	11.32
8524	6.2	-14	670	151	151	519	0	356	121	20	41	33.99	5.62	11.52
8525	6.4	-13.7	678	143	143	535	14	353	120	20	40	33.99	5.67	11.33
8526	6.6	-13.5	683	139	139	544	828	344	117	20	40	34.01	5.81	11.63
8527	6.4	-13.3	670	137	137	533	0	381	130	20	43	34.12	5.25	11.29
8528	5.5	-13.2	631	142	142	488	0	433	150	21	53	34.64	4.85	12.24
8529	5.4	-13.1	624	142	142	483	0	432	150	21	53	34.72	4.86	12.27
8530	5.9	-13	647	135	135	512	85	393	134	21	46	34.1	5.34	11.7
8531	6.2	-13	661	130	130	531	998	333	115	20	39	34.53	6.01	11.71
8532	6.3	-13.1	662	129	129	533	2109	340	116	20	40	34.12	5.88	11.76
8533	6.4	-13.1	667	127	127	540	27	339	117	20	39	34.51	5.9	11.5
8534	6.5	-13.1	672	127	127	545	0	321	113	19	37	35.2	5.92	11.53
8535	6.4	-13.2	670	130	130	540	0	321	113	19	37	35.2	5.92	11.53
8536	6.4	-13.3	671	130	130	541	0	317	111	19	36	35.02	5.99	11.36
8537	6.1	-13.4	660	132	132	528	0	316	111	19	37	35.13	6.01	11.71
8538	6	-13.6	659	132	132	527	0	317	111	19	37	35.02	5.99	11.67
8539	6	-13.7	659	133	133	526	0	335	116	20	39	34.63	5.97	11.64
8540	6	-13.8	661	135	135	526	0	317	111	19	37	35.02	5.99	11.67
8541	6	-13.9	665	137	137	528	0	317	111	19	36	35.02	5.99	11.36
8542	6.2	-13.9	671	135	135	536	0	356	115	21	40	32.3	5.9	11.24
8543	6.1	-14.1	670	137	137	533	0	362	117	21	40	32.32	5.8	11.05
8544	6.1	-14.2	672	136	136	535	0	359	116	21	40	32.31	5.85	11.14
8545	6.1	-14.3	675	137	137	537	0	360	115	21	39	31.94	5.83	10.83
8546	6	-14.5	674	139	139	535	0	360	115	21	39	31.94	5.83	10.83
8547	6.1	-14.6	678	139	139	539	0	362	116	21	40	32.04	5.8	11.05
8548	6.1	-14.7	680	141	141	538	0	362	116	21	40	32.04	5.8	11.05
8549	5.8	-14.9	669	146	146	523	0	365	117	21	40	32.05	5.75	10.96
8550	5.5	-15.2	661	150	150	511	0	362	116	21	40	32.04	5.8	11.05
8551	5.4	-15.3	657	152	152	504	0	371	121	21	41	32.61	5.66	11.05
8552	5.1	-15.6	649	158	158	491	0	366	119	21	41	32.51	5.74	11.2
8553	5	-15.8	645	160	160	485	0	368	120	21	41	32.61	5.71	11.14
8554	4.9	-16	642	162	162	480	0	368	120	21	41	32.61	5.71	11.14
8555	4.8	-16.1	643	163	163	480	69	425	134	23	44	31.53	5.41	10.35
8556	4.9	-16.2	648	162	162	486	1349	409	131	22	43	32.03	5.38	10.51
8557	4.7	-16.4	643	165	165	478	1385	409	131	22	43	32.03	5.38	10.51
8558	4.6	-16.6	639	166	166	473	299	420	132	22	43	31.43	5.24	10.24
8559	4.5	-16.7	638	166	166	472	0	420	132	22	43	31.43	5.24	10.24
8560	4.3	-16.9	632	168	168	464	602	420	132	22	43	31.43	5.24	10.24
8561	4.2	-17.1	631	168	168	463	110	427	134	22	44	31.38	5.15	10.3
8562	4.1	-17.3	625	169	169	456	0	437	134	22	46	30.66	5.03	10.53
8563	4.1	-17.4	626	168	168	459	741	427	134	22	44	31.38	5.15	10.3
8564	3.9	-17.5	623	168	168	455	1668	436	134	22	45	30.73	5.05	10.32
8565	3.8	-17.6	621	167	167	454	0	433	133	21	45	30.72	4.85	10.39
8566	3.7	-17.7	617	166	166	452	0	432	133	21	45	30.79	4.86	10.42
8567	3.6	-17.8	612	165	165	447	0	434	132	21	45	30.41	4.84	10.37
8568	3.3	-17.9	602	167	167	435	0	463	147	22	50	31.75	4.75	10.8
8569	3.2	-17.9	597	166	166	430	0	486	152	24	52	31.28	4.94	10.7
8570	3.1	-17.9	593	165	165	428	0	465	151	23	54	32.47	4.95	11.61
8571	2.7	-18	578	166	166	411	0	512	167	24	67	32.62	4.69	13.09
8572	2.1	-18.1	554	171	171	383	11	564	186	24	80	32.98	4.26	14.18
8573	2.5	-18.1	571	162	162	409	1441	537	177	24	74	32.96	4.47	13.78
8574	1.9	-18.3	547	164	164	384	2	600	198	24	83	33	4	13.83
8575	1.5	-18.4	537	161	161	375	0	576	193	24	81	33.51	4.17	14.06
8576	1.5	-18.5	535	155	155	380	2	610	201	24	87	32.95	3.93	14.26
8577	1.9	-18.6	551	144	144	406	2495	601	198	24	83	32.95	3.99	13.81
8578	2.1	-18.7	562	134	134	428	4497	563	189	24	81	33.57	4.26	14.39
8579	1.5	-19	539	135	135	404	325	606	199	24	87	32.84	3.96	14.36
8580	0.6	-19.3	512	141	141	371	0	594	193	23	84	32.49	3.87	14.14
8737	6.7	-12.5	667	265	265	402	4	260	86	18	35	33.08	6.92	13.46
8738	6.7	-12.5	666	263	263	403	0	244	81	18	34	33.2	7.38	13.93
8739	7	-12.3	677	252	252	425	978	242	81	18	34	33.47	7.44	14.05
8740	7.1	-12.2	682	247	247	435	1437	222	77	17	33	34.68	7.66	14.86
8741	7.2	-12.2	686	241	241	445	574	222	77	17	33	34.68	7.66	14.86
8742	7.3	-12.3	692	236	236	456	412	194	66	15	28	34.02	7.73	14.43
8743	7.3	-12.5	696	230	230	465	153	188	65	15	27	34.57	7.98	14.36
8744	7.3	-12.7	697	226	226	471	0	188	65	15	27	34.57	7.98	14.36
8745	7.1	-13	695	223	223	472	33	215	72	15	27	33.49	6.98	12.56
8746	7	-13.3	694	221	221	473	2091	237	83	16	30	35.02	6.75	12.66
8747	6.8	-13.6	691	218	218	473	2587	241	83	16	30	34.44	6.64	12.45
8748	6.6	-13.9	684	218	218	466	972	280	91	18	32	32.5	6.43	11.43
8749	6	-14.5	667	222	222	445	4023	286	92	18	32	32.17	6.29	11.19
8750	4.7	-15.5	620	241	241	379	231	362	119	20	46	32.87	5.52	12.71
8751	0.4	-18.2	490	313	313	177	0	419	130	21	53	31.03	5.01	12.65
8752	-1.4	-19.3	435	345	345	91	0	420	130	21	53	30.95	5	12.62
8753	-0.5	-18.7	464	322	322	142	0	427	133	21	53	31.15	4.92	12.41
8754	1.1	-17.7	508	285	285	223	0	420	133	21	53	31.67	5	12.62
8755	1.7	-17.3	526	268	268	259	0	416	133	21	52	31.97	5.05	12.5
8756	3.1	-16.5	570	238	238	332	0	420	133	21	52	31.67	5	12.38
8757	4.3	-15.9	612	212	212	400	0	422	135	21	52	31.99	4.98	12.32
8758	5.7	-15.2	664	184	184	480	0	364	121	20	46	33.24	5.49	12.64
8759	5.9	-15	672	176	176	496	0	283	92	18	32	32.51	6.36	11.31
8760	5.9	-14.9	671	172	172	500	0	348	119	20	40	34.2	5.75	11.49
8761	6.1	-14.7	678	164	164	514	0	350	120	20	40	34.29	5.71	11.43
8762	6.6	-14.4	697	152	152	545	0	323	113	19	37	34.98	5.88	11.46
8763	7	-14.1	710	143	143	567	0	340	117	20	39	34.41	5.88	11.47
8764	7.2	-13.8	721	136	136	585	0	296	104	19	35	35.14	6.42	11.82
8765	7.4	-13.6	727	132	132	595	0	277	98	17	32	35.38	6.14	11.55
8766	7.5	-13.5	728	129	129	599	0	277	98	17	32	35.38	6.14	11.55
8767	7.4	-13.3	719	127	127	592	0	295	104	19	35	35.25	6.44	11.86
8768	7.2	-13.2	709	126	126	584	0	302	105	19	36	34.77	6.29	11.92
8769	7	-13.2	696	127	127	568	0	302	105	19	36	34.77	6.29	11.92
8770	6.7	-13.1	684	128	128	556	0	315	111	19	36	35.24	6.03	11.43
8771	6.7	-13	683	127	127	556	105	317	111	19	36	35.02	5.99	11.36
8772	6.9	-13	689	124	124	565	1669	301	105	19	36	34.88	6.31	11.96
8773	7	-13	696	122	122	574	3292	294	104	19	35	35.37	6.46	11.9
8774	7.1	-13	700	122	122	578	928	295	104	19	35	35.25	6.44	11.86
8775	7.1	-13.1	701	124	124	577	1	295	104	19	35	35.25	6.44	11.86
8776	6.9	-13.2	694	125	125	569	0	303	105	19	36	34.65	6.27	11.88
8777	6.6	-13.3	680	128	128	552	0	303	105	19	36	34.65	6.27	11.88
8778	6.4	-13.4	675	130	130	545	0	299	105	19	36	35.12	6.35	12.04
8779	6.4	-13.6	675	131	131	545	0	299	105	19	36	35.12	6.35	12.04
8780	6.4	-13.6	677	132	132	546	0	296	105	19	36	35.47	6.42	12.16
8781	6.4	-13.7	679	134	134	545	0	294	104	19	35	35.37	6.46	11.9
8782	6.3	-13.9	677	135	135	542	0	358	115	21	39	32.12	5.87	10.89
8783	6.2	-14	675	136	136	539	0	358	115	21	39	32.12	5.87	10.89
8784	6.2	-14.1	676	137	137	539	0	360	115	21	39	31.94	5.83	10.83
8785	6.4	-14.2	686	137	137	549	0	361	115	21	39	31.86	5.82	10.8
8786	6.5	-14.2	692	136	136	556	0	344	109	19	36	31.69	5.52	10.47
8787	6.5	-14.3	694	137	137	557	0	344	109	19	36	31.69	5.52	10.47
8788	6.6	-14.4	698	138	138	560	0	337	107	19	35	31.75	5.64	10.39
8789	6.4	-14.6	693	140	140	553	0	344	109	19	36	31.69	5.52	10.47
8790	6	-14.9	677	147	147	530	0	365	117	21	40	32.05	5.75	10.96
8791	5.6	-15.2	663	152	152	511	0	374	122	21	41	32.62	5.61	10.96
8792	5.2	-15.5	650	158	158	492	0	369	121	21	41	32.79	5.69	11.11
8793	4.9	-15.8	641	164	164	477	0	373	122	21	41	32.71	5.63	10.99
8794	4.7	-16	634	167	167	468	0	374	123	22	42	32.89	5.88	11.23
8795	4.6	-16.1	634	167	167	467	0	373	122	21	41	32.71	5.63	10.99
8796	4.6	-16.3	633	167	167	465	0	428	135	23	45	31.54	5.37	10.51
8797	4.6	-16.4	634	169	169	466	19	432	136	23	45	31.48	5.32	10.42
8798	4.6	-16.5	639	168	168	471	2148	432	136	23	45	31.48	5.32	10.42
8799	4.5	-16.6	636	168	168	468	134	428	135	23	45	31.54	5.37	10.51
8800	4.3	-16.8	631	169	169	462	526	428	135	23	45	31.54	5.37	10.51
8801	4.1	-17	624	171	171	453	40	427	134	22	44	31.38	5.15	10.3
8802	4.1	-17.1	623	170	170	453	0	432	133	21	45	30.79	4.86	10.42
8803	3.8	-17.3	615	172	172	443	0	434	132	21	45	30.41	4.84	10.37
8804	3.6	-17.4	609	172	172	436	0	465	147	22	51	31.61	4.73	10.97
8805	3.8	-17.4	615	169	169	446	501	468	148	22	52	31.62	4.7	11.11
8806	3.9	-17.4	620	165	165	455	1307	434	133	21	46	30.65	4.84	10.6
8807	3.8	-17.5	616	165	165	452	1004	433	133	21	46	30.72	4.85	10.62
8808	3.6	-17.6	608	165	165	444	0	465	147	22	51	31.61	4.73	10.97
8809	3.4	-17.6	602	165	165	437	0	463	147	22	50	31.75	4.75	10.8
8810	3.3	-17.6	597	164	164	433	0	466	149	23	50	31.97	4.94	10.73
8811	3	-17.7	587	163	163	423	0	463	151	23	56	32.61	4.97	12.1
8812	2.6	-17.8	571	165	165	406	0	539	178	24	75	33.02	4.45	13.91
8813	2.3	-17.8	559	165	165	394	2422	567	187	24	81	32.98	4.23	14.29
8814	2.8	-17.9	577	154	154	422	896	506	163	24	67	32.21	4.74	13.24
8815	2.6	-17.9	570	150	150	420	881	567	187	24	81	32.98	4.23	14.29
8816	2.5	-18.1	569	145	145	424	789	565	186	24	80	32.92	4.25	14.16
8817	2.1	-18.3	556	142	142	414	127	574	191	24	81	33.28	4.18	14.11
8818	1.8	-18.5	546	139	139	407	0	550	186	24	79	33.82	4.36	14.36
8819	1.7	-18.7	543	134	134	409	742	588	195	24	83	33.16	4.08	14.12
8977	5	-14	612	289	289	323	1160	307	99	19	38	32.25	6.19	12.38
8978	5.7	-13.5	631	274	274	357	183	308	99	19	38	32.14	6.17	12.34
8979	6.4	-12.9	656	257	257	399	1504	252	84	18	35	33.33	7.14	13.89
8980	6.4	-13	657	252	252	405	8119	256	86	18	35	33.59	7.03	13.67
8981	6.3	-13.1	656	249	249	407	4427	258	86	18	35	33.33	6.98	13.57
8982	6.6	-13	669	240	240	430	986	254	84	18	35	33.07	7.09	13.78
8983	6.9	-13	681	231	231	450	1319	242	81	18	34	33.47	7.44	14.05
8984	7.1	-13	691	222	222	470	3514	273	98	20	39	35.9	7.33	14.29
8985	7	-13.2	692	218	218	473	1731	298	105	21	42	35.23	7.05	14.09
8986	6.7	-13.6	684	218	218	465	1936	298	106	21	42	35.57	7.05	14.09
8987	6.5	-14	678	219	219	459	524	264	90	17	31	34.09	6.44	11.74
8988	5.8	-14.6	656	226	226	430	0	301	98	18	34	32.56	5.98	11.3
8989	5.4	-15	644	227	227	418	0	298	98	18	34	32.89	6.04	11.41
8990	4.9	-15.4	629	233	233	396	0	333	112	20	41	33.63	6.01	12.31
8991	4.4	-15.9	612	235	235	377	0	356	119	20	46	33.43	5.62	12.92
8992	4.3	-16	609	234	234	375	0	344	115	20	43	33.43	5.81	12.5
8993	4.7	-15.8	626	221	221	406	0	330	112	20	41	33.94	6.06	12.42
8994	5.2	-15.6	646	207	207	439	0	297	98	19	34	33	6.4	11.45
8995	5.5	-15.5	657	198	198	460	0	294	96	18	34	32.65	6.12	11.56
8996	5.8	-15.4	672	187	187	484	0	283	92	18	32	32.51	6.36	11.31
8997	6.4	-15.1	694	174	174	520	0	261	90	17	31	34.48	6.51	11.88
8998	6.6	-15	706	166	166	540	0	251	86	17	31	34.26	6.77	12.35
8999	6.6	-14.9	702	163	163	540	0	260	89	17	31	34.23	6.54	11.92
9000	6.7	-14.8	704	158	158	546	0	258	89	17	31	34.5	6.59	12.02
9001	6.9	-14.5	713	150	150	563	0	302	105	19	36	34.77	6.29	11.92
9002	7.2	-14.3	727	141	141	586	0	294	104	19	35	35.37	6.46	11.9
9003	7.5	-14	737	135	135	602	0	268	96	17	30	35.82	6.34	11.19
9004	7.6	-13.8	741	132	132	610	0	261	93	16	29	35.63	6.13	11.11
9005	7.8	-13.6	749	127	127	622	0	235	80	15	28	34.04	6.38	11.91
9006	7.8	-13.4	745	125	125	621	0	263	94	17	29	35.74	6.46	11.03
9007	7.7	-13.3	738	123	123	615	0	297	105	19	35	35.35	6.4	11.78
9008	7.4	-13.3	717	125	125	592	0	305	106	19	36	34.75	6.23	11.8
9009	7.2	-13.2	707	126	126	581	0	304	105	19	36	34.54	6.25	11.84
9010	7.2	-13.1	707	124	124	583	0	298	105	19	36	35.23	6.38	12.08
9011	7.3	-13.1	708	122	122	586	0	295	104	19	35	35.25	6.44	11.86
9012	7.3	-13	710	122	122	589	0	277	98	17	32	35.38	6.14	11.55
9013	7.4	-12.9	716	120	120	596	389	277	98	17	32	35.38	6.14	11.55
9014	7.5	-13	721	120	120	601	1084	265	95	17	30	35.85	6.42	11.32
9015	7.6	-13	722	120	120	602	929	263	94	17	29	35.74	6.46	11.03
9016	7.5	-13	721	121	121	600	0	270	97	17	30	35.93	6.3	11.11
9017	7.3	-13.1	711	123	123	588	0	297	104	19	35	35.02	6.4	11.78
9018	7.1	-13.3	702	125	125	578	0	297	104	19	35	35.02	6.4	11.78
9019	6.9	-13.4	697	126	126	571	0	296	104	19	35	35.14	6.42	11.82
9020	6.8	-13.5	691	131	131	560	0	276	98	17	32	35.51	6.16	11.59
9021	6.7	-13.6	692	133	133	559	0	276	98	17	32	35.51	6.16	11.59
9022	6.5	-13.8	684	135	135	549	0	318	111	19	36	34.91	5.97	11.32
9023	6.3	-14	678	138	138	541	0	364	117	21	40	32.14	5.77	10.99
9024	6.3	-14.1	679	139	139	540	0	366	117	21	40	31.97	5.74	10.93
9025	6.3	-14.2	679	140	140	539	0	365	117	21	40	32.05	5.75	10.96
9026	6.4	-14.3	685	140	140	545	0	361	116	21	40	32.13	5.82	11.08
9027	6.3	-14.4	683	142	142	541	0	361	115	21	39	31.86	5.82	10.8
9028	6.2	-14.6	681	145	145	536	0	364	117	21	40	32.14	5.77	10.99
9029	6	-14.8	675	149	149	526	0	365	117	21	40	32.05	5.75	10.96
9030	5.9	-14.9	671	152	152	519	0	366	117	21	40	31.97	5.74	10.93
9031	5.9	-15.1	673	151	151	522	0	366	117	21	40	31.97	5.74	10.93
9032	5.6	-15.3	666	154	154	512	0	375	122	21	41	32.53	5.6	10.93
9033	5.1	-15.6	647	163	163	485	0	379	124	22	42	32.72	5.8	11.08
9034	4.8	-15.8	638	167	167	470	0	373	122	21	41	32.71	5.63	10.99
9035	4.6	-16	633	169	169	464	0	373	122	21	41	32.71	5.63	10.99
9036	4.6	-16.2	634	169	169	464	0	377	123	21	41	32.63	5.57	10.88
9037	4.4	-16.3	628	172	172	456	0	424	133	21	44	31.37	4.95	10.38
9038	4.3	-16.5	626	173	173	453	0	423	133	21	44	31.44	4.96	10.4
9039	4.3	-16.6	627	173	173	454	0	427	134	22	44	31.38	5.15	10.3
9040	4.4	-16.7	632	170	170	461	0	427	134	22	44	31.38	5.15	10.3
9041	4.2	-16.8	623	173	173	450	0	424	133	21	44	31.37	4.95	10.38
9042	4.2	-16.9	625	172	172	453	0	427	134	22	44	31.38	5.15	10.3
9043	4	-17	620	171	171	449	0	437	133	21	46	30.43	4.81	10.53
9044	3.7	-17.2	608	174	174	434	0	468	149	23	51	31.84	4.91	10.9
9045	3.5	-17.3	600	175	175	425	0	466	149	23	50	31.97	4.94	10.73
9046	3.6	-17.3	607	171	171	436	0	468	149	23	51	31.84	4.91	10.9
9047	3.8	-17.2	614	167	167	448	970	437	133	21	46	30.43	4.81	10.53
9048	3.8	-17.3	614	164	164	450	0	464	147	22	51	31.68	4.74	10.99
9049	3.7	-17.3	609	162	162	448	497	467	148	22	52	31.69	4.71	11.13
9050	3.6	-17.3	606	160	160	446	312	471	150	23	52	31.85	4.88	11.04
9051	3.4	-17.4	596	161	161	435	0	454	149	22	52	32.82	4.85	11.45
9052	2.7	-17.5	572	164	164	409	0	543	180	24	75	33.15	4.42	13.81
9053	1.8	-17.6	540	170	170	370	0	549	182	24	80	33.15	4.37	14.57
9054	2.2	-17.6	553	161	161	392	233	539	178	24	75	33.02	4.45	13.91
9055	2.9	-17.6	579	147	147	432	2590	509	166	24	67	32.61	4.72	13.16
9056	2.5	-17.7	565	144	144	421	0	579	193	24	82	33.33	4.15	14.16
9057	2.5	-17.9	567	137	137	430	20	566	187	24	81	33.04	4.24	14.31
9058	2.2	-18.1	557	134	134	423	42	581	194	24	82	33.39	4.13	14.11
9059	1.9	-18.3	546	132	132	414	207	603	199	24	83	33	3.98	13.76
9216	5.1	-14.1	615	283	283	332	1609	287	93	19	37	32.4	6.62	12.89
9217	4.4	-14.7	594	293	293	300	2496	319	102	20	40	31.97	6.27	12.54
9218	4.3	-14.8	591	292	292	299	1040	325	103	20	40	31.69	6.15	12.31
9219	5	-14.2	614	274	274	340	441	326	103	20	40	31.6	6.13	12.27
9220	5.1	-14.2	615	269	269	347	6745	308	100	19	38	32.47	6.17	12.34
9221	5.1	-14.3	617	264	264	353	4295	287	93	19	37	32.4	6.62	12.89
9222	5.4	-14.1	629	254	254	375	2116	287	92	19	37	32.06	6.62	12.89
9223	5.6	-14.1	637	246	246	391	2567	290	92	19	37	31.72	6.55	12.76
9224	5.8	-14.1	646	238	238	408	1738	445	145	24	68	32.58	5.39	15.28
9225	5	-14.9	621	250	250	370	483	487	159	24	77	32.65	4.93	15.81
9226	5.1	-15	626	243	243	382	633	459	149	24	70	32.46	5.23	15.25
9227	5.9	-14.5	658	222	222	436	1539	329	115	22	45	34.95	6.69	13.68
9228	5.7	-14.8	654	221	221	433	186	348	117	22	46	33.62	6.32	13.22
9229	5.4	-15.2	645	223	223	422	548	283	92	18	32	32.51	6.36	11.31
9230	5.3	-15.4	642	220	220	423	2966	349	116	22	47	33.24	6.3	13.47
9231	4.7	-15.8	622	226	226	396	1066	330	112	20	41	33.94	6.06	12.42
9232	4.2	-16.1	607	231	231	376	0	433	144	24	67	33.26	5.54	15.47
9233	4.5	-16	619	220	220	399	0	434	144	24	68	33.18	5.53	15.67
9234	5.1	-15.8	640	206	206	434	0	393	129	24	57	32.82	6.11	14.5
9235	5.3	-15.7	651	197	197	454	0	393	129	24	57	32.82	6.11	14.5
9236	5.8	-15.5	669	184	184	485	0	380	125	23	53	32.89	6.05	13.95
9237	6.2	-15.3	685	174	174	511	0	283	92	18	32	32.51	6.36	11.31
9238	6.7	-15.1	708	162	162	546	0	280	91	18	32	32.5	6.43	11.43
9239	7	-14.9	719	154	154	565	0	261	89	17	31	34.1	6.51	11.88
9240	7	-14.8	719	149	149	570	0	261	89	17	31	34.1	6.51	11.88
9241	7.2	-14.6	727	143	143	584	0	254	86	17	31	33.86	6.69	12.2
9242	7.5	-14.3	739	137	137	601	0	273	98	20	39	35.9	7.33	14.29
9243	7.7	-14.1	749	131	131	618	196	258	94	19	37	36.43	7.36	14.34
9244	7.9	-13.9	754	127	127	627	138	220	79	16	32	35.91	7.27	14.55
9245	7.9	-13.7	753	125	125	628	261	264	94	16	29	35.61	6.06	10.98
9246	8.1	-13.5	756	122	122	634	0	177	71	15	25	40.11	8.47	14.12
9247	8.4	-13.2	771	117	117	655	2540	164	65	14	23	39.63	8.54	14.02
9248	8.4	-13.1	769	115	115	654	1654	164	65	14	23	39.63	8.54	14.02
9249	8.1	-13.1	750	117	117	633	0	276	99	17	32	35.87	6.16	11.59
9250	7.8	-13	736	119	119	617	0	274	98	17	32	35.77	6.2	11.68
9251	7.8	-13	732	119	119	613	0	265	95	17	30	35.85	6.42	11.32
9252	7.8	-13	732	119	119	613	0	263	94	17	29	35.74	6.46	11.03
9253	7.9	-12.9	736	117	117	619	0	237	81	15	28	34.18	6.33	11.81
9254	7.9	-12.9	740	117	117	622	0	227	77	15	27	33.92	6.61	11.89
9255	7.9	-12.9	740	118	118	621	0	224	75	15	27	33.48	6.7	12.05
9256	7.9	-12.9	741	119	119	622	0	227	77	15	27	33.92	6.61	11.89
9257	7.8	-13	735	119	119	616	0	237	81	15	28	34.18	6.33	11.81
9258	7.5	-13.1	723	122	122	601	0	269	96	17	30	35.69	6.32	11.15
9259	7.1	-13.3	706	126	126	580	0	269	96	17	30	35.69	6.32	11.15
9260	7	-13.4	703	129	129	574	0	273	98	17	32	35.9	6.23	11.72
9261	7	-13.5	703	132	132	570	0	268	96	17	30	35.82	6.34	11.19
9262	6.9	-13.6	699	134	134	566	0	296	104	19	35	35.14	6.42	11.82
9263	6.6	-13.9	689	137	137	552	0	360	115	21	39	31.94	5.83	10.83
9264	6.5	-14	684	140	140	544	0	360	115	21	39	31.94	5.83	10.83
9265	6.4	-14.2	683	141	141	542	0	361	116	21	40	32.13	5.82	11.08
9266	6.4	-14.2	685	142	142	543	0	360	115	21	39	31.94	5.83	10.83
9267	6.3	-14.4	683	145	145	538	0	345	110	19	36	31.88	5.51	10.43
9268	6.2	-14.6	680	148	148	531	0	362	117	21	40	32.32	5.8	11.05
9269	5.9	-14.8	669	153	153	516	0	373	121	21	41	32.44	5.63	10.99
9270	5.5	-15	658	157	157	500	0	366	119	21	41	32.51	5.74	11.2
9271	5.6	-15.2	660	158	158	503	0	367	120	21	41	32.7	5.72	11.17
9272	5.7	-15.2	666	157	157	508	0	367	120	21	41	32.7	5.72	11.17
9273	5.4	-15.4	659	160	160	499	0	367	119	21	41	32.43	5.72	11.17
9274	5.1	-15.7	648	164	164	484	0	378	124	22	42	32.8	5.82	11.11
9275	4.9	-15.9	640	169	169	471	0	373	122	21	41	32.71	5.63	10.99
9276	4.6	-16.1	632	171	171	461	0	374	122	20	41	32.62	5.35	10.96
9277	4.5	-16.2	629	172	172	457	0	373	122	20	41	32.71	5.36	10.99
9278	4.4	-16.4	626	173	173	453	0	420	132	21	43	31.43	5	10.24
9279	4.3	-16.5	625	173	173	452	0	423	133	21	44	31.44	4.96	10.4
9280	4.4	-16.5	628	172	172	456	0	427	134	22	44	31.38	5.15	10.3
9281	4.3	-16.7	626	172	172	454	0	427	134	22	44	31.38	5.15	10.3
9282	4.5	-16.7	633	169	169	464	0	427	134	22	44	31.38	5.15	10.3
9283	4.3	-16.8	626	171	171	455	0	424	133	21	44	31.37	4.95	10.38
9284	4	-16.9	616	172	172	444	0	434	132	21	45	30.41	4.84	10.37
9285	3.7	-17.1	604	175	175	430	0	463	147	22	50	31.75	4.75	10.8
9286	3.5	-17.1	598	175	175	422	0	466	149	23	50	31.97	4.94	10.73
9287	3.6	-17.1	601	171	171	430	0	463	147	22	50	31.75	4.75	10.8
9288	3.7	-17.1	606	167	167	440	0	465	147	22	51	31.61	4.73	10.97
9289	3.7	-17.1	607	163	163	444	324	465	147	22	51	31.61	4.73	10.97
9290	3.9	-17	612	158	158	455	1226	434	132	21	45	30.41	4.84	10.37
9291	3.8	-17	607	155	155	453	162	451	147	21	52	32.59	4.66	11.53
9292	3.3	-17.1	589	156	156	433	0	499	163	23	63	32.67	4.61	12.63
9293	2.4	-17.2	557	163	163	394	0	567	187	24	81	32.98	4.23	14.29
9294	2.1	-17.3	546	163	163	383	0	549	182	24	80	33.15	4.37	14.57
9295	2.9	-17.3	576	147	147	428	168	510	165	24	67	32.35	4.71	13.14
9296	3	-17.4	578	139	139	439	224	536	177	24	74	33.02	4.48	13.81
9297	2.6	-17.5	564	138	138	426	267	580	194	24	82	33.45	4.14	14.14
9298	2.7	-17.7	570	129	129	441	168	539	178	24	75	33.02	4.45	13.91
9299	2.6	-17.9	569	122	122	447	1266	603	199	24	83	33	3.98	13.76
9300	2.5	-18.1	568	116	116	452	1023	604	199	24	83	32.95	3.97	13.74
9456	4.4	-14.8	595	289	289	306	933	319	103	20	42	32.29	6.27	13.17
9457	3.7	-15.4	574	300	300	274	1634	384	127	20	55	33.07	5.21	14.32
9458	3	-16	555	310	310	245	1195	412	135	20	57	32.77	4.85	13.83
9459	2.2	-16.7	534	322	322	213	70	427	137	21	58	32.08	4.92	13.58
9460	2.4	-16.6	540	315	315	226	0	427	137	21	58	32.08	4.92	13.58
9461	2.8	-16.4	551	299	299	252	143	429	137	21	58	31.93	4.9	13.52
9462	2.3	-16.8	539	308	308	231	0	431	137	21	59	31.79	4.87	13.69
9463	2.9	-16.4	556	291	291	265	0	551	176	25	84	31.94	4.54	15.25
9464	1.9	-17.2	530	307	307	223	71	548	176	25	83	32.12	4.56	15.15
9465	4.2	-15.6	598	256	256	342	2267	438	145	24	68	33.11	5.48	15.53
9466	5.2	-15.1	630	234	234	396	1432	349	116	22	47	33.24	6.3	13.47
9467	5.3	-15.1	638	227	227	410	3381	372	122	22	53	32.8	5.91	14.25
9468	5.2	-15.3	636	225	225	410	4894	438	144	24	68	32.88	5.48	15.53
9469	4.7	-15.8	620	231	231	390	3465	434	144	24	68	33.18	5.53	15.67
9470	4.1	-16.2	602	237	237	365	3102	518	169	24	82	32.63	4.63	15.83
9471	2.8	-17.1	560	257	257	302	342	513	169	24	81	32.94	4.68	15.79
9472	2.6	-17.2	554	257	257	297	0	507	165	24	81	32.54	4.73	15.98
9473	3.1	-16.9	572	243	243	329	0	513	167	24	81	32.55	4.68	15.79
9474	3.3	-16.8	578	234	234	344	0	513	169	24	81	32.94	4.68	15.79
9475	3.5	-16.6	584	226	226	358	0	494	163	24	78	33	4.86	15.79
9476	4.3	-16.2	612	207	207	405	0	450	149	24	69	33.11	5.33	15.33
9477	5.2	-15.8	646	187	187	459	0	372	124	23	53	33.33	6.18	14.25
9478	5.9	-15.5	674	171	171	503	0	353	117	22	47	33.14	6.23	13.31
9479	6.3	-15.3	688	161	161	527	0	348	117	22	46	33.62	6.32	13.22
9480	6.5	-15.1	699	154	154	545	0	328	114	22	45	34.76	6.71	13.72
9481	7	-14.8	718	145	145	573	0	311	110	21	43	35.37	6.75	13.83
9482	7.3	-14.5	730	137	137	592	0	312	110	21	43	35.26	6.73	13.78
9483	7.5	-14.3	739	133	133	606	0	300	106	21	42	35.33	7	14
9484	8.1	-13.9	766	124	124	642	165	164	65	14	23	39.63	8.54	14.02
9485	8.3	-13.6	772	120	120	651	845	157	63	14	23	40.13	8.92	14.65
9486	8.4	-13.4	777	117	117	660	0	157	63	14	23	40.13	8.92	14.65
9487	8.5	-13.3	779	115	115	664	4655	153	61	14	22	39.87	9.15	14.38
9488	8.6	-13.1	783	113	113	670	5337	157	63	14	23	40.13	8.92	14.65
9489	8.5	-13	772	114	114	657	0	160	64	14	23	40	8.75	14.38
9490	8.3	-13	758	117	117	642	0	160	64	14	23	40	8.75	14.38
9491	8.2	-12.9	756	117	117	639	0	227	77	15	27	33.92	6.61	11.89
9492	8.3	-12.8	760	115	115	644	0	223	75	15	27	33.63	6.73	12.11
9493	8.3	-12.8	759	115	115	644	0	223	75	15	27	33.63	6.73	12.11
9494	8.3	-12.8	759	115	115	644	0	210	71	15	25	33.81	7.14	11.9
9495	8.3	-12.8	756	116	116	640	0	210	71	15	25	33.81	7.14	11.9
9496	8.2	-12.8	754	117	117	637	0	212	72	15	26	33.96	7.08	12.26
9497	7.9	-13	740	120	120	620	0	237	81	15	28	34.18	6.33	11.81
9498	7.6	-13.1	725	124	124	601	0	267	96	17	30	35.96	6.37	11.24
9499	7.3	-13.3	711	127	127	585	0	268	96	17	30	35.82	6.34	11.19
9500	7.2	-13.4	711	130	130	581	0	268	96	17	30	35.82	6.34	11.19
9501	7.1	-13.5	706	134	134	572	0	268	96	17	30	35.82	6.34	11.19
9502	7	-13.6	706	135	135	571	0	273	98	17	32	35.9	6.23	11.72
9503	6.8	-13.8	696	138	138	559	0	276	98	17	32	35.51	6.16	11.59
9504	6.6	-14	688	141	141	547	0	343	110	19	36	32.07	5.54	10.5
9505	6.5	-14.1	686	143	143	543	0	343	110	19	36	32.07	5.54	10.5
9506	6.4	-14.2	686	145	145	540	0	358	115	21	39	32.12	5.87	10.89
9507	6.3	-14.4	684	148	148	536	0	358	115	21	39	32.12	5.87	10.89
9508	6.2	-14.5	680	150	150	530	0	361	116	21	40	32.13	5.82	11.08
9509	5.9	-14.8	668	155	155	513	0	372	121	21	41	32.53	5.65	11.02
9510	5.6	-15	657	160	160	497	0	365	119	21	41	32.6	5.75	11.23
9511	5.5	-15.2	655	162	162	493	0	364	119	21	41	32.69	5.77	11.26
9512	5.5	-15.2	657	162	162	495	0	365	119	21	41	32.6	5.75	11.23
9513	5.3	-15.4	653	165	165	489	0	365	119	21	41	32.6	5.75	11.23
9514	5.2	-15.6	648	167	167	481	0	360	117	20	40	32.5	5.56	11.11
9515	5	-15.8	644	170	170	474	0	371	121	20	40	32.61	5.39	10.78
9516	4.9	-15.9	640	170	170	470	0	371	121	20	40	32.61	5.39	10.78
9517	4.7	-16	636	171	171	466	0	377	123	21	41	32.63	5.57	10.88
9518	4.6	-16.2	632	173	173	460	0	427	134	22	44	31.38	5.15	10.3
9519	4.5	-16.3	630	173	173	457	0	424	133	21	44	31.37	4.95	10.38
9520	4.4	-16.4	627	173	173	454	0	427	134	22	44	31.38	5.15	10.3
9521	4.4	-16.5	629	172	172	457	0	424	133	21	44	31.37	4.95	10.38
9522	4.4	-16.5	628	171	171	456	0	424	133	21	44	31.37	4.95	10.38
9523	4.2	-16.7	622	172	172	450	0	433	133	21	46	30.72	4.85	10.62
9524	4	-16.7	613	174	174	439	0	464	147	22	51	31.68	4.74	10.99
9525	3.8	-16.8	606	174	174	432	0	463	147	22	50	31.75	4.75	10.8
9526	3.5	-16.9	596	177	177	419	0	466	149	23	50	31.97	4.94	10.73
9527	3.4	-16.9	591	175	175	415	0	478	152	24	52	31.8	5.02	10.88
9528	3.6	-16.9	597	170	170	427	0	466	149	23	50	31.97	4.94	10.73
9529	3.6	-16.8	597	168	168	429	0	486	152	24	52	31.28	4.94	10.7
9530	3.5	-16.8	594	164	164	430	0	486	152	24	52	31.28	4.94	10.7
9531	3.8	-16.8	604	155	155	449	147	454	149	22	52	32.82	4.85	11.45
9532	3.9	-16.8	607	150	150	458	542	454	149	22	52	32.82	4.85	11.45
9533	3.6	-16.8	598	148	148	450	361	499	163	23	63	32.67	4.61	12.63
9534	3	-16.9	575	152	152	423	0	516	166	24	67	32.17	4.65	12.98
9535	3.2	-16.9	583	143	143	441	207	493	162	23	63	32.86	4.67	12.78
9536	3.1	-17	580	137	137	443	0	512	167	24	67	32.62	4.69	13.09
9537	2.6	-17.1	560	140	140	420	0	534	176	24	74	32.96	4.49	13.86
9538	2.3	-17.3	553	135	135	418	0	545	181	24	78	33.21	4.4	14.31
9539	2	-17.6	542	135	135	408	0	565	191	24	81	33.81	4.25	14.34
9540	2	-17.8	544	128	128	415	0	576	193	24	81	33.51	4.17	14.06
9695	4.7	-14.7	604	280	280	325	327	358	116	20	48	32.4	5.59	13.41
9696	3.8	-15.4	578	294	294	284	477	386	127	20	55	32.9	5.18	14.25
9697	2.8	-16.3	549	312	312	236	197	403	132	20	56	32.75	4.96	13.9
9698	1.5	-17.4	514	334	334	181	77	412	134	20	56	32.52	4.85	13.59
9699	-0.3	-18.8	469	366	365	104	0	403	131	20	56	32.51	4.96	13.9
9700	-0.7	-19.2	457	371	368	89	0	425	133	20	57	31.29	4.71	13.41
9701	0.1	-18.7	479	351	351	129	0	433	136	20	59	31.41	4.62	13.63
9702	-0.7	-19.3	458	363	363	95	0	418	133	20	56	31.82	4.78	13.4
9703	0.6	-18.3	495	330	330	165	6	525	166	23	79	31.62	4.38	15.05
9704	2.8	-16.7	555	282	282	274	1170	543	174	25	83	32.04	4.6	15.29
9705	3.9	-16	590	256	256	334	1222	433	144	24	67	33.26	5.54	15.47
9706	4.2	-15.9	600	247	247	353	15503	392	131	24	58	33.42	6.12	14.8
9707	4	-16.2	594	247	247	347	17466	452	149	24	69	32.96	5.31	15.27
9708	3.1	-16.9	567	260	260	307	116	534	174	25	82	32.58	4.68	15.36
9709	2.6	-17.2	554	267	267	287	28	530	174	25	82	32.83	4.72	15.47
9710	1.9	-17.7	532	276	276	256	0	512	166	24	81	32.42	4.69	15.82
9711	1.5	-18	522	277	277	245	0	448	148	19	70	33.04	4.24	15.63
9712	1.9	-17.7	533	266	266	266	0	477	156	22	74	32.7	4.61	15.51
9713	1.5	-17.9	521	269	269	252	0	504	162	23	77	32.14	4.56	15.28
9714	2.4	-17.4	548	248	248	300	0	517	167	23	80	32.3	4.45	15.47
9715	3.7	-16.7	590	219	219	372	0	493	162	24	78	32.86	4.87	15.82
9716	4.6	-16.3	622	198	198	424	0	433	145	24	67	33.49	5.54	15.47
9717	5	-16	639	187	187	452	0	370	124	23	52	33.51	6.22	14.05
9718	5.5	-15.8	658	174	174	484	0	345	116	21	47	33.62	6.09	13.62
9719	6.1	-15.5	680	162	162	518	0	349	116	22	47	33.24	6.3	13.47
9720	6.4	-15.3	695	153	153	543	0	337	115	22	46	34.12	6.53	13.65
9721	6.8	-15	709	145	145	564	0	317	113	21	44	35.65	6.62	13.88
9722	7	-14.8	719	140	140	579	0	316	112	21	43	35.44	6.65	13.61
9723	7.6	-14.4	744	130	130	614	0	302	107	21	42	35.43	6.95	13.91
9724	8.6	-13.8	793	117	117	676	221	164	65	14	23	39.63	8.54	14.02
9725	8.6	-13.6	792	116	116	676	0	153	61	14	22	39.87	9.15	14.38
9726	8.7	-13.4	790	114	114	676	0	153	61	14	22	39.87	9.15	14.38
9727	8.8	-13.2	794	112	112	683	0	153	61	14	22	39.87	9.15	14.38
9728	8.9	-13.1	797	111	111	686	939	152	60	14	21	39.47	9.21	13.82
9729	8.8	-13	789	112	112	677	19	153	61	14	22	39.87	9.15	14.38
9730	8.6	-12.9	778	115	115	663	0	210	71	15	25	33.81	7.14	11.9
9731	8.8	-12.8	784	113	113	671	0	210	71	15	25	33.81	7.14	11.9
9732	8.8	-12.7	786	112	112	674	0	207	68	15	24	32.85	7.25	11.59
9733	8.8	-12.7	784	113	113	671	0	207	68	15	24	32.85	7.25	11.59
9734	8.7	-12.7	775	114	114	661	0	206	68	15	24	33.01	7.28	11.65
9735	8.5	-12.7	770	115	115	655	0	207	68	15	24	32.85	7.25	11.59
9736	8.3	-12.8	760	117	117	643	0	227	77	15	27	33.92	6.61	11.89
9737	8	-13	742	122	122	620	0	233	79	15	28	33.91	6.44	12.02
9738	7.9	-13	737	123	123	614	0	238	81	15	28	34.03	6.3	11.76
9739	7.5	-13.2	722	128	128	594	0	261	93	16	29	35.63	6.13	11.11
9740	7.3	-13.4	716	132	132	584	0	264	95	17	30	35.98	6.44	11.36
9741	7.2	-13.4	713	135	135	578	0	264	95	17	30	35.98	6.44	11.36
9742	7.3	-13.5	717	135	135	582	0	262	94	17	29	35.88	6.49	11.07
9743	7.2	-13.6	713	135	135	577	0	277	98	17	32	35.38	6.14	11.55
9744	7	-13.8	704	140	140	565	0	346	110	19	36	31.79	5.49	10.4
9745	6.6	-14	692	144	144	548	0	345	110	19	36	31.88	5.51	10.43
9746	6.5	-14.2	689	147	147	542	0	358	115	21	39	32.12	5.87	10.89
9747	6.4	-14.3	685	149	149	536	0	356	114	21	39	32.02	5.9	10.96
9748	6.3	-14.5	683	151	151	532	0	355	114	21	39	32.11	5.92	10.99
9749	6.1	-14.6	678	154	154	524	0	367	120	21	41	32.7	5.72	11.17
9750	5.9	-14.8	671	158	158	512	0	366	119	21	41	32.51	5.74	11.2
9751	5.5	-15.1	656	164	164	492	0	365	119	21	41	32.6	5.75	11.23
9752	5.4	-15.2	653	166	166	486	0	360	117	20	40	32.5	5.56	11.11
9753	5.3	-15.4	653	167	167	486	0	364	118	20	40	32.42	5.49	10.99
9754	5.3	-15.5	651	168	168	483	0	359	117	20	40	32.59	5.57	11.14
9755	5.1	-15.6	647	170	170	478	0	359	117	19	39	32.59	5.29	10.86
9756	5	-15.8	644	170	170	474	0	371	121	20	40	32.61	5.39	10.78
9757	4.9	-15.9	641	171	171	470	0	371	121	20	40	32.61	5.39	10.78
9758	4.8	-16	640	171	171	469	0	371	121	20	40	32.61	5.39	10.78
9759	4.8	-16.1	638	172	172	467	0	420	132	22	43	31.43	5.24	10.24
9760	4.8	-16.2	641	171	171	470	0	423	134	23	44	31.68	5.44	10.4
9761	4.7	-16.3	636	171	171	465	0	427	134	22	44	31.38	5.15	10.3
9762	4.4	-16.4	625	174	174	452	0	425	133	21	44	31.29	4.94	10.35
9763	4.2	-16.5	619	175	175	444	0	433	133	21	46	30.72	4.85	10.62
9764	4	-16.6	610	176	176	434	0	462	147	22	50	31.82	4.76	10.82
9765	3.7	-16.6	600	177	177	422	0	466	149	23	50	31.97	4.94	10.73
9766	3.6	-16.6	595	177	177	418	0	486	152	24	52	31.28	4.94	10.7
9767	3.4	-16.7	590	177	177	414	0	477	152	24	52	31.87	5.03	10.9
9768	3.5	-16.6	592	172	172	421	0	478	152	24	52	31.8	5.02	10.88
9769	3.5	-16.6	591	169	169	421	0	478	152	24	52	31.8	5.02	10.88
9770	3.3	-16.6	583	167	167	417	0	478	152	24	52	31.8	5.02	10.88
9771	3.5	-16.5	590	160	160	429	0	465	151	23	54	32.47	4.95	11.61
9772	3.5	-16.5	589	157	157	433	0	499	163	23	63	32.67	4.61	12.63
9773	3.4	-16.5	584	153	153	431	24	546	180	24	74	32.97	4.4	13.55
9774	3.4	-16.5	586	147	147	438	0	546	180	24	74	32.97	4.4	13.55
9775	3.5	-16.6	588	139	139	449	9	469	152	23	56	32.41	4.9	11.94
9776	3.4	-16.6	585	135	135	450	0	512	167	24	67	32.62	4.69	13.09
9777	3.1	-16.8	574	133	133	441	0	537	177	24	74	32.96	4.47	13.78
9778	2.7	-16.9	561	130	130	431	0	562	185	24	80	32.92	4.27	14.23
9779	2.5	-17.1	556	128	128	428	0	576	193	24	83	33.51	4.17	14.41
9935	3.5	-15.8	569	298	298	271	128	415	135	20	58	32.53	4.82	13.98
9936	1.5	-17.4	515	336	336	179	0	437	139	21	59	31.81	4.81	13.5
9937	0	-18.6	476	366	365	111	0	428	134	20	57	31.31	4.67	13.32
9938	-0.4	-19	465	371	369	96	0	450	137	20	57	30.44	4.44	12.67
9939	-0.1	-18.8	474	358	358	115	0	445	136	20	57	30.56	4.49	12.81
9940	-1.3	-19.8	438	380	370	68	0	400	125	18	53	31.25	4.5	13.25
9941	-1.9	-20.3	425	388	376	49	0	395	124	18	53	31.39	4.56	13.42
9942	-1.8	-20.3	426	383	375	51	0	500	159	20	76	31.8	4	15.2
9943	1.1	-18.1	507	316	316	191	985	515	165	23	78	32.04	4.47	15.15
9944	2.3	-17.3	541	288	288	253	7189	462	152	22	75	32.9	4.76	16.23
9945	2.8	-17	556	273	273	282	724	470	155	24	77	32.98	5.11	16.38
9946	2.9	-17	560	268	268	292	12	526	171	25	82	32.51	4.75	15.59
9947	1.5	-18	523	291	291	232	12	540	172	25	83	31.85	4.63	15.37
9948	0.6	-18.6	498	304	304	193	0	522	165	23	78	31.61	4.41	14.94
9949	0.6	-18.6	497	300	300	197	0	463	153	20	71	33.05	4.32	15.33
9950	1.1	-18.3	512	286	286	226	0	458	152	20	70	33.19	4.37	15.28
9951	1.6	-18	526	273	273	253	0	477	156	22	74	32.7	4.61	15.51
9952	2.3	-17.6	547	255	255	292	0	489	158	22	76	32.31	4.5	15.54
9953	3	-17.2	568	237	237	331	0	462	152	22	75	32.9	4.76	16.23
9954	3.6	-16.9	587	222	222	365	0	442	145	24	69	32.81	5.43	15.61
9955	4	-16.7	601	211	211	390	0	430	143	24	67	33.26	5.58	15.58
9956	4.5	-16.4	621	197	197	424	0	389	131	24	58	33.68	6.17	14.91
9957	5.2	-16.1	645	183	183	462	0	388	129	24	56	33.25	6.19	14.43
9958	5.5	-15.9	657	173	173	484	0	373	124	23	53	33.24	6.17	14.21
9959	5.9	-15.7	672	163	163	508	0	350	117	22	47	33.43	6.29	13.43
9960	6.3	-15.5	687	154	154	533	0	333	114	22	46	34.23	6.61	13.81
9961	6.4	-15.3	691	151	151	541	0	337	115	22	46	34.12	6.53	13.65
9962	6.9	-14.9	713	142	142	571	0	333	115	22	45	34.53	6.61	13.51
9963	8.4	-14.2	783	121	121	661	0	191	75	16	27	39.27	8.38	14.14
9964	9	-13.7	819	113	113	705	228	145	56	13	20	38.62	8.97	13.79
9965	9	-13.6	811	113	113	699	0	150	58	14	21	38.67	9.33	14
9966	9	-13.4	807	112	112	695	0	150	58	14	21	38.67	9.33	14
9967	9	-13.2	805	111	111	694	0	150	58	14	21	38.67	9.33	14
9968	8.9	-13.1	800	112	112	688	0	152	60	14	21	39.47	9.21	13.82
9969	9	-13	798	112	112	686	0	207	68	15	24	32.85	7.25	11.59
9970	9.1	-12.8	802	111	111	691	0	199	64	14	23	32.16	7.04	11.56
9971	9.1	-12.7	801	112	112	689	0	198	63	14	23	31.82	7.07	11.62
9972	9	-12.7	798	112	112	686	0	200	65	14	23	32.5	7	11.5
9973	8.9	-12.7	792	113	113	679	0	199	64	14	23	32.16	7.04	11.56
9974	8.8	-12.7	785	114	114	672	0	199	64	14	23	32.16	7.04	11.56
9975	8.7	-12.6	779	115	115	664	0	206	68	15	24	33.01	7.28	11.65
9976	8.6	-12.7	770	117	117	654	0	224	75	15	27	33.48	6.7	12.05
9977	8.3	-12.8	757	121	121	635	0	227	77	15	27	33.92	6.61	11.89
9978	8.1	-13	746	124	124	622	0	233	79	15	28	33.91	6.44	12.02
9979	7.7	-13.1	732	128	128	604	0	237	81	15	28	34.18	6.33	11.81
9980	7.5	-13.3	722	134	134	588	0	262	94	17	29	35.88	6.49	11.07
9981	7.4	-13.4	719	135	135	584	0	264	95	17	30	35.98	6.44	11.36
9982	7.5	-13.4	723	134	134	588	0	235	80	15	28	34.04	6.38	11.91
9983	7.5	-13.4	727	134	134	594	0	234	80	15	28	34.19	6.41	11.97
9984	7.4	-13.6	721	137	137	583	0	335	107	19	35	31.94	5.67	10.45
9985	7.1	-13.8	709	142	142	567	0	346	110	19	36	31.79	5.49	10.4
9986	6.6	-14.1	693	148	148	545	0	346	110	19	36	31.79	5.49	10.4
9987	6.4	-14.3	686	152	152	533	0	356	114	21	39	32.02	5.9	10.96
9988	6.3	-14.4	682	154	154	528	0	352	114	21	39	32.39	5.97	11.08
9989	6.2	-14.6	679	157	157	522	0	356	116	21	40	32.58	5.9	11.24
9990	6	-14.7	673	160	160	513	0	365	118	21	41	32.33	5.75	11.23
9991	5.7	-14.9	663	164	164	499	0	367	120	21	41	32.7	5.72	11.17
9992	5.4	-15.2	651	169	169	482	0	361	118	20	40	32.69	5.54	11.08
9993	5.3	-15.3	651	169	169	482	0	361	118	20	40	32.69	5.54	11.08
9994	5.3	-15.4	650	169	169	481	0	372	122	21	41	32.8	5.65	11.02
9995	5.1	-15.6	644	172	172	473	0	373	122	21	41	32.71	5.63	10.99
9996	4.9	-15.7	638	176	176	462	0	377	123	21	41	32.63	5.57	10.88
9997	4.8	-15.9	637	176	176	461	0	377	123	21	41	32.63	5.57	10.88
9998	4.9	-15.9	638	176	176	463	0	371	121	20	40	32.61	5.39	10.78
9999	4.8	-16	636	177	177	459	0	419	132	21	43	31.5	5.01	10.26
10000	4.7	-16.1	633	177	177	457	0	427	134	22	44	31.38	5.15	10.3
10001	4.6	-16.2	630	176	176	454	0	427	134	22	44	31.38	5.15	10.3
10002	4.5	-16.3	627	175	175	452	0	433	133	21	45	30.72	4.85	10.39
10003	4.3	-16.3	621	176	176	445	0	429	132	21	44	30.77	4.9	10.26
10004	4.1	-16.4	613	176	176	437	0	464	147	22	51	31.68	4.74	10.99
10005	3.8	-16.5	601	178	178	423	0	466	149	23	50	31.97	4.94	10.73
10006	3.6	-16.4	592	178	178	414	0	478	152	24	52	31.8	5.02	10.88
10007	3.4	-16.4	586	178	178	408	0	474	151	24	53	31.86	5.06	11.18
10008	3.4	-16.4	584	175	175	409	0	475	152	24	53	32	5.05	11.16
10009	3.3	-16.4	580	172	172	408	0	507	168	24	60	33.14	4.73	11.83
10010	3.2	-16.3	577	170	170	407	0	485	160	23	63	32.99	4.74	12.99
10011	3.3	-16.2	579	164	164	415	0	459	149	23	56	32.46	5.01	12.2
10012	3.1	-16.2	569	164	164	406	0	506	164	24	66	32.41	4.74	13.04
10013	2.3	-16.1	542	169	169	373	0	588	195	24	83	33.16	4.08	14.12
10014	1.4	-16.3	509	176	176	333	0	626	205	24	87	32.75	3.83	13.9
10015	2.6	-16.2	550	155	155	395	0	628	207	24	88	32.96	3.82	14.01
10016	3.5	-16.2	584	135	135	448	0	510	165	24	67	32.35	4.71	13.14
10017	3.6	-16.4	591	126	126	465	0	490	162	23	63	33.06	4.69	12.86
10018	3.4	-16.5	585	122	122	463	0	489	160	23	63	32.72	4.7	12.88
10174	5.1	-14.6	614	263	263	352	0	303	99	19	38	32.67	6.27	12.54
10175	3.1	-16.2	556	302	302	254	0	427	137	21	58	32.08	4.92	13.58
10176	-0.2	-18.9	469	375	372	97	0	438	134	20	57	30.59	4.57	13.01
10177	-3.4	-21.4	391	436	391	0	0	386	117	17	51	30.31	4.4	13.21
10178	-4.1	-22	381	443	381	0	0	369	110	17	49	29.81	4.61	13.28
10179	-3.6	-21.7	388	432	388	0	0	366	109	17	49	29.78	4.64	13.39
10180	-2.5	-20.8	410	404	383	27	0	468	149	19	72	31.84	4.06	15.38
10181	-1.3	-19.9	439	371	370	69	0	466	150	19	72	32.19	4.08	15.45
10182	-0.2	-19.1	473	342	342	131	0	486	156	20	74	32.1	4.12	15.23
10183	0.6	-18.6	495	321	321	174	0	497	163	23	76	32.8	4.63	15.29
10184	1	-18.4	506	310	310	196	322	501	163	23	76	32.53	4.59	15.17
10185	1.2	-18.3	513	300	300	213	0	512	164	23	78	32.03	4.49	15.23
10186	1.2	-18.3	512	296	296	216	0	522	165	23	79	31.61	4.41	15.13
10187	-0.5	-19.5	465	327	327	138	0	477	155	20	74	32.49	4.19	15.51
10188	0.1	-19.1	483	311	311	171	0	466	153	20	71	32.83	4.29	15.24
10189	0.8	-18.6	503	292	292	211	0	467	154	20	71	32.98	4.28	15.2
10190	1.5	-18.2	523	275	275	249	0	474	156	22	74	32.91	4.64	15.61
10191	2	-17.9	537	261	261	276	0	486	157	22	76	32.3	4.53	15.64
10192	2.7	-17.5	557	244	244	313	0	482	156	22	74	32.37	4.56	15.35
10193	3.3	-17.2	580	228	228	352	0	442	145	24	69	32.81	5.43	15.61
10194	4.1	-16.8	604	211	211	393	0	430	143	24	67	33.26	5.58	15.58
10195	4.4	-16.6	618	200	200	417	0	429	144	24	67	33.57	5.59	15.62
10196	4.9	-16.4	633	190	190	444	0	390	131	24	58	33.59	6.15	14.87
10197	5.2	-16.2	647	180	180	468	0	389	129	24	57	33.16	6.17	14.65
10198	5.7	-16	665	168	168	497	0	376	124	23	53	32.98	6.12	14.1
10199	6.5	-15.7	699	153	153	547	0	349	117	22	47	33.52	6.3	13.47
10200	7.1	-15.4	729	140	140	589	0	333	115	22	45	34.53	6.61	13.51
10201	7.5	-15.1	743	134	134	610	0	334	116	22	45	34.73	6.59	13.47
10202	8.3	-14.6	782	123	123	659	6517	302	107	21	42	35.43	6.95	13.91
10203	9.1	-14	823	114	114	709	0	160	64	14	23	40	8.75	14.38
10204	9.2	-13.7	829	112	112	717	0	142	54	13	20	38.03	9.15	14.08
10205	9.2	-13.5	824	111	111	713	0	144	55	13	20	38.19	9.03	13.89
10206	9.1	-13.4	817	111	111	706	0	150	58	14	21	38.67	9.33	14
10207	9.2	-13.2	815	111	111	704	0	150	58	14	21	38.67	9.33	14
10208	9.2	-13	816	111	111	705	0	200	65	14	23	32.5	7	11.5
10209	9.2	-12.9	812	111	111	701	0	198	63	14	23	31.82	7.07	11.62
10210	9.1	-12.8	806	111	111	694	0	198	63	14	23	31.82	7.07	11.62
10211	9.1	-12.8	802	112	112	690	0	199	64	14	23	32.16	7.04	11.56
10212	9	-12.7	798	113	113	684	0	206	68	15	24	33.01	7.28	11.65
10213	9	-12.6	794	113	113	681	0	206	68	15	24	33.01	7.28	11.65
10214	8.9	-12.7	790	114	114	676	0	206	68	15	24	33.01	7.28	11.65
10215	8.8	-12.7	785	115	115	670	0	206	68	15	24	33.01	7.28	11.65
10216	8.6	-12.7	774	120	120	654	0	210	71	15	25	33.81	7.14	11.9
10217	8.4	-12.8	764	122	122	641	0	223	75	15	27	33.63	6.73	12.11
10218	8.2	-12.9	751	126	126	626	0	224	75	15	27	33.48	6.7	12.05
10219	7.9	-13	741	129	129	612	0	234	80	15	28	34.19	6.41	11.97
10220	7.7	-13.2	732	133	133	599	0	235	80	15	28	34.04	6.38	11.91
10221	7.6	-13.3	728	136	136	593	0	235	80	15	28	34.04	6.38	11.91
10222	7.5	-13.4	724	138	138	586	0	235	80	15	28	34.04	6.38	11.91
10223	7.5	-13.5	723	140	140	583	0	264	94	16	29	35.61	6.06	10.98
10224	7.7	-13.4	734	137	137	598	0	306	95	17	30	31.05	5.56	9.8
10225	7.7	-13.5	736	137	137	599	0	306	95	17	30	31.05	5.56	9.8
10226	7.2	-13.8	718	144	144	575	0	347	111	19	36	31.99	5.48	10.37
10227	6.7	-14.1	697	151	151	546	0	361	115	21	39	31.86	5.82	10.8
10228	6.4	-14.4	684	157	157	527	0	360	115	21	39	31.94	5.83	10.83
10229	6.2	-14.5	678	160	160	518	0	356	115	21	40	32.3	5.9	11.24
10230	5.9	-14.7	668	165	165	503	0	365	118	21	41	32.33	5.75	11.23
10231	5.7	-14.9	661	168	168	493	0	364	118	20	40	32.42	5.49	10.99
10232	5.5	-15.1	656	170	170	485	0	361	118	20	40	32.69	5.54	11.08
10233	5.3	-15.3	649	172	172	477	0	371	121	20	40	32.61	5.39	10.78
10234	5.2	-15.4	646	174	174	472	0	371	121	20	40	32.61	5.39	10.78
10235	5	-15.6	640	177	177	464	0	377	123	21	41	32.63	5.57	10.88
10236	4.9	-15.7	635	179	179	456	0	374	122	20	41	32.62	5.35	10.96
10237	4.7	-15.8	632	179	179	452	0	373	122	20	41	32.71	5.36	10.99
10238	4.8	-15.8	633	179	179	454	0	374	122	20	41	32.62	5.35	10.96
10239	4.7	-15.9	633	179	179	455	0	423	133	21	44	31.44	4.96	10.4
10240	4.6	-16	630	179	179	451	0	423	133	21	44	31.44	4.96	10.4
10241	4.5	-16.1	627	180	180	447	0	432	133	21	45	30.79	4.86	10.42
10242	4.4	-16.1	622	179	179	443	0	429	132	21	44	30.77	4.9	10.26
10243	4.3	-16.2	619	178	178	440	0	430	132	21	45	30.7	4.88	10.47
10244	4.2	-16.2	615	176	176	439	0	434	132	21	45	30.41	4.84	10.37
10245	4.1	-16.2	612	174	174	438	0	463	147	22	50	31.75	4.75	10.8
10246	3.9	-16.2	604	174	174	429	0	466	149	23	50	31.97	4.94	10.73
10247	3.7	-16.2	592	175	175	417	0	486	152	24	52	31.28	4.94	10.7
10248	3.5	-16.2	586	174	174	412	0	477	152	24	52	31.87	5.03	10.9
10249	3.4	-16.1	580	172	172	408	0	473	151	24	52	31.92	5.07	10.99
10250	3.3	-16.1	576	170	170	406	0	483	159	23	62	32.92	4.76	12.84
10251	3.1	-16	569	169	169	401	0	487	159	23	62	32.65	4.72	12.73
10252	3.1	-15.9	566	165	165	401	0	484	158	23	62	32.64	4.75	12.81
10253	3	-15.8	561	161	161	400	0	534	176	24	74	32.96	4.49	13.86
10254	2.4	-15.8	538	163	163	375	0	606	200	24	85	33	3.96	14.03
10255	1.6	-15.8	513	170	170	343	0	610	201	24	87	32.95	3.93	14.26
10256	3.1	-15.8	564	144	144	420	0	598	200	24	84	33.44	4.01	14.05
10257	3.8	-16	591	126	126	465	0	489	162	23	63	33.13	4.7	12.88
10414	5	-14.8	612	259	259	353	0	320	102	20	40	31.88	6.25	12.5
10415	3.3	-16.2	563	292	292	271	0	409	135	20	57	33.01	4.89	13.94
10416	1.1	-17.9	505	334	334	171	0	440	136	20	57	30.91	4.55	12.95
10417	0.3	-18.6	484	350	350	134	0	426	133	20	56	31.22	4.69	13.15
10418	-0.1	-19	473	355	355	119	0	374	122	18	52	32.62	4.81	13.9
10419	-0.7	-19.5	458	363	363	95	0	347	108	17	48	31.12	4.9	13.83
10420	-0.8	-19.6	455	361	361	95	0	453	146	19	70	32.23	4.19	15.45
10421	-0.9	-19.7	454	357	357	97	0	463	148	19	72	31.97	4.1	15.55
10422	-1	-19.9	451	356	356	95	0	463	148	19	72	31.97	4.1	15.55
10423	-1.4	-20.2	439	359	359	79	0	463	148	19	72	31.97	4.1	15.55
10424	-1.4	-20.2	439	355	355	85	0	463	148	19	72	31.97	4.1	15.55
10425	-0.4	-19.5	469	330	330	139	0	490	157	20	74	32.04	4.08	15.1
10426	0.3	-19.1	487	312	312	176	0	470	154	20	72	32.77	4.26	15.32
10427	-0.2	-19.4	475	317	317	158	0	451	145	19	70	32.15	4.21	15.52
10428	0.4	-19.1	491	301	301	190	0	466	153	20	71	32.83	4.29	15.24
10429	1.1	-18.6	512	283	283	229	0	463	153	20	71	33.05	4.32	15.33
10430	1.9	-18.1	536	263	263	273	0	476	156	22	74	32.77	4.62	15.55
10431	2.7	-17.6	560	243	243	317	0	480	156	22	74	32.5	4.58	15.42
10432	3.3	-17.3	579	229	229	350	0	464	154	24	76	33.19	5.17	16.38
10433	3.8	-17	596	216	216	381	0	427	141	24	67	33.02	5.62	15.69
10434	4.1	-16.9	607	207	207	400	0	430	143	24	67	33.26	5.58	15.58
10435	4.5	-16.7	620	198	198	422	0	433	145	24	67	33.49	5.54	15.47
10436	5.2	-16.4	645	183	183	462	0	389	129	24	57	33.16	6.17	14.65
10437	5.8	-16.2	669	168	168	501	0	373	122	22	53	32.71	5.9	14.21
10438	6.7	-15.8	713	150	150	563	0	340	115	22	46	33.82	6.47	13.53
10439	7.6	-15.5	756	133	133	623	21309	334	116	22	45	34.73	6.59	13.47
10440	8.5	-15	806	119	119	687	10807	192	75	16	27	39.06	8.33	14.06
10441	9.1	-14.5	831	113	113	718	25556	164	65	14	23	39.63	8.54	14.02
10442	9.3	-14.2	840	111	111	729	32211	154	62	14	23	40.26	9.09	14.94
10443	9.3	-13.9	837	112	112	725	0	144	55	13	20	38.19	9.03	13.89
10444	9.3	-13.7	833	111	111	721	0	145	56	13	20	38.62	8.97	13.79
10445	9.3	-13.5	828	112	112	717	0	145	56	13	20	38.62	8.97	13.79
10446	9.3	-13.4	825	111	111	714	0	144	55	13	20	38.19	9.03	13.89
10447	9.3	-13.2	824	112	112	712	0	198	63	14	23	31.82	7.07	11.62
10448	9.3	-13.1	819	112	112	707	0	198	63	14	23	31.82	7.07	11.62
10449	9.2	-12.9	810	112	112	697	0	199	64	14	23	32.16	7.04	11.56
10450	9.1	-12.9	805	113	113	692	0	200	65	14	23	32.5	7	11.5
10451	9.1	-12.8	800	115	115	685	0	206	68	15	24	33.01	7.28	11.65
10452	9	-12.8	794	116	116	678	0	206	68	15	24	33.01	7.28	11.65
10453	8.9	-12.8	787	116	116	671	0	206	68	15	24	33.01	7.28	11.65
10454	8.8	-12.7	782	118	118	664	0	207	68	15	24	32.85	7.25	11.59
10455	8.7	-12.7	778	120	120	658	0	209	70	15	24	33.49	7.18	11.48
10456	8.6	-12.8	772	122	122	650	0	210	71	15	25	33.81	7.14	11.9
10457	8.5	-12.8	767	124	124	643	0	213	72	15	26	33.8	7.04	12.21
10458	8.3	-12.8	759	127	127	632	0	223	75	15	27	33.63	6.73	12.11
10459	8.1	-13	748	131	131	618	0	227	77	15	27	33.92	6.61	11.89
10460	7.9	-13.1	740	134	134	605	0	231	78	15	28	33.77	6.49	12.12
10461	7.8	-13.2	734	137	137	597	0	235	80	15	28	34.04	6.38	11.91
10462	7.6	-13.3	728	139	139	589	0	235	80	15	28	34.04	6.38	11.91
10463	7.5	-13.5	724	142	142	582	0	261	93	16	29	35.63	6.13	11.11
10464	7.5	-13.5	724	142	142	582	0	307	95	17	30	30.94	5.54	9.77
10465	7.5	-13.6	727	143	143	584	0	307	95	17	30	30.94	5.54	9.77
10466	7.5	-13.6	731	143	143	587	0	337	108	19	35	32.05	5.64	10.39
10467	7.4	-13.8	727	145	145	582	0	345	110	19	36	31.88	5.51	10.43
10468	7.2	-14	717	150	150	567	0	361	115	21	39	31.86	5.82	10.8
10469	6.7	-14.3	698	156	156	542	0	366	117	21	40	31.97	5.74	10.93
10470	6.3	-14.5	684	162	162	522	0	376	121	21	41	32.18	5.59	10.9
10471	5.9	-14.8	669	168	168	501	0	377	122	21	41	32.36	5.57	10.88
10472	5.6	-15	658	172	172	487	0	360	117	20	40	32.5	5.56	11.11
10473	5.5	-15.1	656	172	172	484	0	378	124	22	42	32.8	5.82	11.11
10474	5.3	-15.3	647	177	177	470	0	377	123	21	41	32.63	5.57	10.88
10475	5.1	-15.5	640	179	179	461	0	374	122	20	41	32.62	5.35	10.96
10476	4.9	-15.6	634	181	181	453	0	373	122	20	41	32.71	5.36	10.99
10477	4.8	-15.7	631	182	182	449	0	372	122	20	41	32.8	5.38	11.02
10478	4.7	-15.8	629	182	182	447	0	377	122	20	41	32.36	5.31	10.88
10479	4.6	-15.9	628	182	182	446	0	429	132	21	44	30.77	4.9	10.26
10480	4.6	-15.9	625	181	181	444	0	432	133	21	45	30.79	4.86	10.42
10481	4.5	-16	624	180	180	444	0	432	133	21	45	30.79	4.86	10.42
10482	4.4	-16	619	180	180	440	0	430	132	21	45	30.7	4.88	10.47
10483	4.3	-16.1	616	179	179	437	0	432	132	21	44	30.56	4.86	10.19
10484	4.2	-16.1	612	178	178	435	0	432	132	21	44	30.56	4.86	10.19
10485	4.1	-16.1	610	176	176	434	0	462	147	22	50	31.82	4.76	10.82
10486	4	-16	605	174	174	432	0	463	147	22	50	31.75	4.75	10.8
10487	3.9	-16	601	172	172	428	0	466	149	23	50	31.97	4.94	10.73
10488	3.8	-15.9	594	171	171	423	0	486	152	24	52	31.28	4.94	10.7
10489	3.7	-15.9	589	169	169	419	0	480	153	24	53	31.88	5	11.04
10490	3.5	-15.8	583	168	168	415	0	460	150	23	56	32.61	5	12.17
10491	3.5	-15.7	580	165	165	416	0	457	148	23	55	32.39	5.03	12.04
10492	3.5	-15.6	577	160	160	417	0	484	159	23	62	32.85	4.75	12.81
10493	3.3	-15.5	571	157	157	415	0	484	158	23	62	32.64	4.75	12.81
10494	3.1	-15.4	559	156	156	404	0	601	198	24	83	32.95	3.99	13.81
10495	3.1	-15.4	559	151	151	407	0	589	196	24	83	33.28	4.07	14.09
10496	3.4	-15.5	574	140	140	434	0	506	164	24	66	32.41	4.74	13.04
10497	3.6	-15.6	580	131	131	450	0	486	160	23	63	32.92	4.73	12.96
10654	5.3	-14.7	621	246	246	375	0	372	118	20	48	31.72	5.38	12.9
10655	4	-15.8	582	270	270	311	0	392	127	20	55	32.4	5.1	14.03
10656	2.2	-17.2	533	308	308	225	0	413	135	20	57	32.69	4.84	13.8
10657	0.5	-18.5	490	342	342	148	0	401	131	20	55	32.67	4.99	13.72
10658	-0.7	-19.5	459	364	364	95	0	383	122	18	53	31.85	4.7	13.84
10659	-1.3	-20.1	438	374	374	64	0	356	108	17	49	30.34	4.78	13.76
10660	-2.1	-20.7	421	386	380	41	0	456	145	19	71	31.8	4.17	15.57
10661	-3.1	-21.5	396	403	387	9	0	422	131	17	63	31.04	4.03	14.93
10662	-2.8	-21.3	402	391	380	21	0	454	143	19	70	31.5	4.19	15.42
10663	-1.9	-20.7	427	366	366	61	0	452	144	19	70	31.86	4.2	15.49
10664	-0.9	-20	456	339	339	117	0	446	143	19	69	32.06	4.26	15.47
10665	-0.2	-19.5	475	321	321	154	0	443	144	19	68	32.51	4.29	15.35
10666	0.6	-19	496	301	301	195	0	463	153	20	71	33.05	4.32	15.33
10667	0.5	-19.1	494	299	299	195	0	470	153	20	71	32.55	4.26	15.11
10668	0.7	-19	500	292	292	208	0	463	153	20	71	33.05	4.32	15.33
10669	1.6	-18.4	526	270	270	256	0	491	161	23	75	32.79	4.68	15.27
10670	2.4	-17.9	551	249	249	302	0	473	154	22	73	32.56	4.65	15.43
10671	3.1	-17.5	574	232	232	341	0	457	151	22	74	33.04	4.81	16.19
10672	3.9	-17.1	598	216	216	382	0	443	146	24	69	32.96	5.42	15.58
10673	4.4	-16.9	614	204	204	410	0	429	144	24	67	33.57	5.59	15.62
10674	4.8	-16.7	631	194	194	437	0	393	131	24	58	33.33	6.11	14.76
10675	5.3	-16.5	651	181	181	470	0	389	129	24	57	33.16	6.17	14.65
10676	6	-16.2	678	167	167	511	0	350	117	22	47	33.43	6.29	13.43
10677	6.7	-15.9	712	152	152	561	0	340	115	22	46	33.82	6.47	13.53
10678	8	-15.5	775	129	129	646	0	319	114	21	43	35.74	6.58	13.48
10679	8.9	-15	830	115	115	715	31644	164	65	14	23	39.63	8.54	14.02
10680	9.3	-14.6	845	111	111	734	29458	153	61	14	22	39.87	9.15	14.38
10681	9.4	-14.3	847	110	110	737	14562	142	54	13	20	38.03	9.15	14.08
10682	9.4	-14.1	845	110	110	735	41	142	54	13	20	38.03	9.15	14.08
10683	9.4	-13.9	841	110	110	731	0	142	54	13	20	38.03	9.15	14.08
10684	9.4	-13.7	836	111	111	725	0	144	55	13	20	38.19	9.03	13.89
10685	9.4	-13.5	833	112	112	721	0	145	56	13	20	38.62	8.97	13.79
10686	9.4	-13.4	828	114	114	715	0	199	64	14	23	32.16	7.04	11.56
10687	9.3	-13.2	823	114	114	709	0	199	64	14	23	32.16	7.04	11.56
10688	9.3	-13.1	818	114	114	703	0	199	64	14	23	32.16	7.04	11.56
10689	9.2	-13	810	114	114	696	0	200	65	14	23	32.5	7	11.5
10690	9.1	-12.9	805	115	115	690	0	206	68	15	24	33.01	7.28	11.65
10691	9.1	-12.8	802	115	115	687	0	206	68	15	24	33.01	7.28	11.65
10692	9	-12.8	796	116	116	680	0	206	68	15	24	33.01	7.28	11.65
10693	9	-12.7	790	117	117	673	0	207	68	15	24	32.85	7.25	11.59
10694	8.9	-12.7	786	119	119	666	0	209	70	15	24	33.49	7.18	11.48
10695	8.8	-12.7	781	122	122	659	0	209	70	15	24	33.49	7.18	11.48
10696	8.7	-12.7	775	124	124	651	0	212	72	15	26	33.96	7.08	12.26
10697	8.5	-12.8	765	127	127	638	0	223	75	15	27	33.63	6.73	12.11
10698	8.4	-12.9	760	129	129	631	0	224	75	15	27	33.48	6.7	12.05
10699	8.2	-12.9	753	133	133	621	0	227	77	15	27	33.92	6.61	11.89
10700	8.1	-13	745	137	137	609	0	230	78	15	28	33.91	6.52	12.17
10701	7.9	-13.2	738	138	138	600	0	232	79	15	28	34.05	6.47	12.07
10702	7.7	-13.3	733	140	140	593	0	234	80	15	28	34.19	6.41	11.97
10703	7.6	-13.4	727	145	145	582	0	235	80	15	28	34.04	6.38	11.91
10704	7.5	-13.5	724	147	147	578	0	334	106	19	35	31.74	5.69	10.48
10705	7.4	-13.6	721	148	148	573	0	336	107	19	35	31.85	5.65	10.42
10706	7.2	-13.8	716	152	152	564	0	337	107	19	35	31.75	5.64	10.39
10707	7.1	-13.9	710	154	154	555	0	344	109	19	36	31.69	5.52	10.47
10708	6.9	-14	704	156	156	548	0	361	115	21	39	31.86	5.82	10.8
10709	6.8	-14.2	702	158	158	543	0	362	116	21	40	32.04	5.8	11.05
10710	6.7	-14.3	699	160	160	538	0	367	117	21	40	31.88	5.72	10.9
10711	6.6	-14.5	694	162	162	533	0	377	122	21	41	32.36	5.57	10.88
10712	6.3	-14.6	684	165	165	519	0	378	122	21	41	32.28	5.56	10.85
10713	6	-14.9	673	170	170	504	0	377	122	21	41	32.36	5.57	10.88
10714	5.8	-15	667	172	172	495	0	389	126	22	42	32.39	5.66	10.8
10715	5.6	-15.2	659	174	174	485	0	388	126	22	42	32.47	5.67	10.82
10716	5.2	-15.4	647	178	178	469	0	385	125	22	42	32.47	5.71	10.91
10717	4.9	-15.6	636	181	181	455	0	377	123	21	41	32.63	5.57	10.88
10718	4.8	-15.7	631	182	182	449	0	378	122	20	41	32.28	5.29	10.85
10719	4.7	-15.8	627	183	183	444	0	430	132	21	45	30.7	4.88	10.47
10720	4.5	-15.8	621	184	184	437	0	434	132	21	45	30.41	4.84	10.37
10721	4.4	-16	617	184	184	433	0	432	132	21	44	30.56	4.86	10.19
10722	4.3	-15.9	613	183	183	430	0	432	132	21	44	30.56	4.86	10.19
10723	4.2	-16	610	182	182	428	0	463	147	22	50	31.75	4.75	10.8
10724	4.1	-16	607	180	180	427	0	463	147	22	50	31.75	4.75	10.8
10725	4.1	-15.9	605	179	179	427	0	466	149	23	50	31.97	4.94	10.73
10726	4	-15.9	603	176	176	427	0	486	152	24	52	31.28	4.94	10.7
10727	3.9	-15.8	597	175	175	421	0	489	153	24	53	31.29	4.91	10.84
10728	3.8	-15.8	592	173	173	419	0	489	153	24	53	31.29	4.91	10.84
10729	3.7	-15.7	587	172	172	415	0	514	170	24	61	33.07	4.67	11.87
10730	3.7	-15.5	585	168	168	416	0	459	149	23	56	32.46	5.01	12.2
10731	3.5	-15.4	578	165	165	414	0	486	160	23	63	32.92	4.73	12.96
10732	3.5	-15.3	577	160	160	417	0	484	159	23	62	32.85	4.75	12.81
10733	3.4	-15.2	572	157	157	415	0	501	161	24	66	32.14	4.79	13.17
10734	3.4	-15.1	567	153	153	414	0	503	163	24	66	32.41	4.77	13.12
10735	3.3	-15	562	150	150	412	0	561	185	24	80	32.98	4.28	14.26
10736	3.5	-15.1	572	140	140	431	0	531	175	24	73	32.96	4.52	13.75
10737	3.3	-15.1	565	138	138	427	0	531	175	24	73	32.96	4.52	13.75
10895	5.7	-14.6	638	224	224	414	0	291	93	19	37	31.96	6.53	12.71
10896	4.7	-15.5	606	242	242	364	0	398	128	20	55	32.16	5.03	13.82
10897	2.9	-16.9	553	279	279	274	0	421	136	21	58	32.3	4.99	13.78
10898	0.8	-18.5	497	325	325	173	0	405	130	20	54	32.1	4.94	13.33
10899	-0.7	-19.7	460	355	355	105	0	491	156	20	75	31.77	4.07	15.27
10900	-2.1	-20.8	420	383	381	39	0	451	142	19	69	31.49	4.21	15.3
10901	-1.7	-20.5	431	368	368	63	0	474	152	19	74	32.07	4.01	15.61
10902	-0.5	-19.8	465	337	337	128	0	455	146	19	71	32.09	4.18	15.6
10903	-0.6	-19.9	464	334	334	130	0	451	145	19	70	32.15	4.21	15.52
10904	0	-19.5	481	316	316	165	0	478	155	20	74	32.43	4.18	15.48
10905	0.6	-19.1	497	300	300	196	0	474	154	20	71	32.49	4.22	14.98
10906	0.8	-19	502	293	293	209	0	501	163	23	76	32.53	4.59	15.17
10907	1.3	-18.7	517	277	277	240	0	512	164	23	78	32.03	4.49	15.23
10908	1.4	-18.7	521	273	273	248	0	503	162	23	77	32.21	4.57	15.31
10909	2.4	-18	550	249	249	300	0	516	167	23	80	32.36	4.46	15.5
10910	3	-17.7	570	234	234	335	0	491	161	24	78	32.79	4.89	15.89
10911	3.8	-17.3	596	217	217	379	0	468	156	24	76	33.33	5.13	16.24
10912	4.2	-17.1	610	207	207	403	0	448	148	24	69	33.04	5.36	15.4
10913	5	-16.7	637	192	192	444	0	393	131	24	59	33.33	6.11	15.01
10914	5.7	-16.4	664	176	176	488	0	373	124	23	53	33.24	6.17	14.21
10915	6.2	-16.2	685	166	166	520	0	350	117	22	47	33.43	6.29	13.43
10916	6.8	-15.9	713	153	153	560	0	336	115	22	46	34.23	6.55	13.69
10917	7.6	-15.6	750	139	139	611	0	318	113	21	43	35.53	6.6	13.52
10918	8.7	-15.1	813	121	121	692	0	180	71	15	25	39.44	8.33	13.89
10919	9.3	-14.6	847	111	111	736	0	152	60	14	21	39.47	9.21	13.82
10920	9.4	-14.4	852	110	110	742	0	142	54	13	20	38.03	9.15	14.08
10921	9.4	-14.3	850	110	110	740	0	144	55	13	20	38.19	9.03	13.89
10922	9.4	-14.1	846	110	110	736	0	142	54	13	20	38.03	9.15	14.08
10923	9.5	-13.9	843	111	111	732	0	142	54	13	20	38.03	9.15	14.08
10924	9.4	-13.7	838	112	112	726	0	144	55	13	20	38.19	9.03	13.89
10925	9.4	-13.5	835	114	114	721	0	206	68	15	24	33.01	7.28	11.65
10926	9.4	-13.4	828	115	115	713	0	206	68	15	24	33.01	7.28	11.65
10927	9.3	-13.2	822	115	115	707	0	209	70	15	24	33.49	7.18	11.48
10928	9.3	-13.1	816	115	115	701	0	209	70	15	24	33.49	7.18	11.48
10929	9.2	-13	811	115	115	696	0	209	70	15	24	33.49	7.18	11.48
10930	9.2	-12.9	809	115	115	693	0	206	68	15	24	33.01	7.28	11.65
10931	9.2	-12.8	804	116	116	688	0	206	68	15	24	33.01	7.28	11.65
10932	9.1	-12.7	799	118	118	681	0	206	68	15	24	33.01	7.28	11.65
10933	9	-12.6	793	120	120	673	0	206	68	15	24	33.01	7.28	11.65
10934	9	-12.6	789	122	122	667	0	209	70	15	24	33.49	7.18	11.48
10935	8.9	-12.7	784	124	124	660	0	209	70	15	24	33.49	7.18	11.48
10936	8.8	-12.7	777	126	126	651	0	210	71	15	25	33.81	7.14	11.9
10937	8.5	-12.8	766	130	130	636	0	224	75	15	27	33.48	6.7	12.05
10938	8.4	-12.9	758	133	133	625	0	227	77	15	27	33.92	6.61	11.89
10939	8.3	-12.9	754	136	136	618	0	225	76	15	27	33.78	6.67	12
10940	8.1	-13	748	138	138	611	0	225	76	15	27	33.78	6.67	12
10941	8	-13.1	742	139	139	603	0	232	79	15	28	34.05	6.47	12.07
10942	7.8	-13.2	737	143	143	594	0	234	80	15	28	34.19	6.41	11.97
10943	7.7	-13.3	729	147	147	582	0	235	80	15	28	34.04	6.38	11.91
10944	7.5	-13.5	725	148	148	577	0	306	94	17	30	30.72	5.56	9.8
10945	7.4	-13.6	720	152	152	568	0	336	107	19	35	31.85	5.65	10.42
10946	7.2	-13.7	714	155	155	559	0	339	109	19	36	32.15	5.6	10.62
10947	7.1	-13.9	708	157	157	551	0	343	109	19	36	31.78	5.54	10.5
10948	6.9	-14.1	701	161	161	540	0	343	110	19	36	32.07	5.54	10.5
10949	6.6	-14.2	693	164	164	529	0	362	117	21	40	32.32	5.8	11.05
10950	6.4	-14.4	684	169	169	515	0	357	116	21	40	32.49	5.88	11.2
10951	6.1	-14.6	674	171	171	503	0	365	119	21	41	32.6	5.75	11.23
10952	5.9	-14.8	666	176	176	490	0	365	119	20	40	32.6	5.48	10.96
10953	5.7	-15	659	178	178	481	0	361	118	20	40	32.69	5.54	11.08
10954	5.5	-15.1	653	179	179	475	0	372	122	21	41	32.8	5.65	11.02
10955	5.4	-15.2	650	179	179	471	0	371	121	20	40	32.61	5.39	10.78
10956	5.2	-15.3	645	180	180	465	0	371	121	20	40	32.61	5.39	10.78
10957	5.1	-15.4	642	180	180	462	0	377	123	21	41	32.63	5.57	10.88
10958	4.9	-15.6	635	182	182	454	0	378	122	20	41	32.28	5.29	10.85
10959	4.8	-15.6	629	183	183	446	0	433	133	21	46	30.72	4.85	10.62
10960	4.5	-15.8	620	186	186	434	0	434	132	21	45	30.41	4.84	10.37
10961	4.3	-15.9	614	186	186	428	0	432	132	21	44	30.56	4.86	10.19
10962	4.2	-15.9	608	187	187	422	0	463	147	22	50	31.75	4.75	10.8
10963	4.1	-15.9	605	186	186	419	0	463	147	22	50	31.75	4.75	10.8
10964	4	-15.9	603	184	184	418	0	458	149	23	50	32.53	5.02	10.92
[truncated: 15,455 more rows]

## Sheet: randomly5%
Id	MAT	MTCM	PET	MAP	AET	WD	sumPopulation	plant	CMM	UM	KZ	proCMM	proUM	proKZ
29124	12.2	-5.7	806	27	27	779	0	218	105	18	32	48.17	8.26	14.68
15690	6	-13.1	612	269	269	343	4737	686	223	25	81	32.51	3.64	11.81
15456	7.8	-12.8	690	168	168	522	2281	450	149	20	58	33.11	4.44	12.89
29929	-4.9	-17.9	325	99	99	226	0	202	62	12	18	30.69	5.94	8.91
7065	-2.4	-19.8	411	431	370	41	0	821	270	29	120	32.89	3.53	14.62
27997	-1.8	-16.4	371	77	77	294	0	211	66	14	21	31.28	6.64	9.95
21267	9.6	-8.9	725	52	52	673	0	257	108	18	34	42.02	7	13.23
8765	7.4	-13.6	727	132	132	595	0	277	98	17	32	35.38	6.14	11.55
26712	12.1	-6.1	804	30	30	774	0	150	75	17	26	50	11.33	17.33
17985	6.9	-10.8	638	54	54	584	0	291	114	15	42	39.18	5.15	14.43
27417	12.3	-5.6	810	41	41	769	0	133	69	17	26	51.88	12.78	19.55
7379	-2.8	-20.9	409	179	179	230	0	485	145	19	59	29.9	3.92	12.16
17874	-4.7	-23.8	369	260	260	108	0	424	130	12	38	30.66	2.83	8.96
24396	11.7	-7.7	827	23	23	804	0	172	74	16	24	43.02	9.3	13.95
22978	11.9	-7.3	841	17	17	824	0	172	74	16	24	43.02	9.3	13.95
21765	9.4	-9.4	726	34	34	692	0	237	98	18	31	41.35	7.59	13.08
31230	3	-13.2	487	48	48	439	0	423	116	15	29	27.42	3.55	6.86
17920	11.4	-9	869	41	41	828	0	248	96	18	40	38.71	7.26	16.13
9502	7	-13.6	706	135	135	571	0	273	98	17	32	35.9	6.23	11.72
19415	8.3	-10.1	688	45	45	643	0	300	120	15	44	40	5	14.67
25088	11.5	-7.7	804	22	22	782	0	174	81	17	26	46.55	9.77	14.94
32558	-8	-20.5	269	132	132	137	0	119	42	10	13	35.29	8.4	10.92
31811	-7.2	-21	288	97	97	191	0	108	42	10	13	38.89	9.26	12.04
25320	11.4	-7.8	800	20	20	780	0	173	81	17	26	46.82	9.83	15.03
19335	10.7	-7.2	764	77	77	687	6731	276	114	19	37	41.3	6.88	13.41
33635	-10.7	-25.6	226	98	98	128	0	145	50	10	12	34.48	6.9	8.28
18440	11.9	-9.3	885	26	26	859	0	222	86	13	32	38.74	5.86	14.41
18627	7.1	-10.3	634	117	117	517	0	314	122	22	42	38.85	7.01	13.38
33298	-7.8	-19.5	267	162	162	106	0	119	42	10	13	35.29	8.4	10.92
24082	11.4	-7.2	785	35	35	750	0	274	106	20	35	38.69	7.3	12.77
16007	-4.2	-18.6	360	238	238	122	0	262	90	13	32	34.35	4.96	12.21
23906	11.6	-7.8	816	28	28	788	0	175	75	16	25	42.86	9.14	14.29
26414	-2.3	-18.5	365	160	160	206	0	163	62	15	18	38.04	9.2	11.04
25455	-5.4	-21.5	322	243	208	113	0	304	84	13	24	27.63	4.28	7.89
29671	-8.6	-21.8	270	120	120	150	0	133	48	10	15	36.09	7.52	11.28
20326	9	-9.9	719	41	41	678	0	213	83	11	31	38.97	5.16	14.55
32803	-7	-19.4	290	134	134	156	0	130	46	10	13	35.38	7.69	10
19650	8.9	-10	712	40	40	671	0	285	115	15	39	40.35	5.26	13.68
19808	11.6	-7.4	810	57	57	753	4003	230	103	18	33	44.78	7.83	14.35
17464	13.1	-8.7	970	20	20	950	0	132	49	9	19	37.12	6.82	14.39
16937	-1.7	-17	394	260	260	134	5677	461	143	14	44	31.02	3.04	9.54
28827	-4.2	-20.4	338	75	75	262	0	183	68	15	18	37.16	8.2	9.84
23669	11.5	-7.9	814	29	29	786	0	175	75	16	25	42.86	9.14	14.29
17223	13	-8.9	970	22	22	949	0	131	48	9	19	36.64	6.87	14.5
24790	11.8	-6.3	799	39	39	760	0	124	63	17	21	50.81	13.71	16.94
15311	1.7	-14.5	486	165	165	321	0	459	164	18	60	35.73	3.92	13.07
17652	2.5	-13.3	494	217	217	278	0	584	186	17	60	31.85	2.91	10.27
11951	3.4	-15.8	567	112	112	455	0	451	165	20	62	36.59	4.43	13.75
16543	7.2	-11.1	659	52	52	607	83	295	111	15	39	37.63	5.08	13.22
20092	8.6	-10.2	705	41	41	665	0	211	82	11	31	38.86	5.21	14.69
17202	14	-7.6	1028	17	17	1010	8565	123	39	9	14	31.71	7.32	11.38
18628	6.1	-11.1	599	125	125	473	0	328	123	22	42	37.5	6.71	12.8
23454	12	-7.2	841	19	19	822	0	172	74	16	24	43.02	9.3	13.95
20240	7.2	-10.5	630	137	137	493	0	293	106	19	38	36.18	6.48	12.97
27208	11.9	-6.6	803	24	24	779	0	214	102	18	29	47.66	8.41	13.55
30653	-2.6	-15.8	353	90	90	263	0	178	57	12	18	32.02	6.74	10.11
28733	0.7	-13.4	428	59	59	368	0	200	68	12	19	34	6	9.5
22042	9.2	-9.2	709	28	28	681	0	194	86	18	29	44.33	9.28	14.95
20093	8.3	-10.4	692	43	43	649	0	211	84	11	31	39.81	5.21	14.69
25093	11.5	-7.7	803	22	22	781	0	174	81	17	26	46.55	9.77	14.94
27944	11.2	-7.7	782	19	19	763	0	160	75	17	28	46.88	10.63	17.5
23579	11.6	-6.2	785	65	65	719	0	150	74	18	28	49.33	12	18.67
31995	7.1	-9.3	599	33	33	567	2	297	116	15	34	39.06	5.05	11.45
25705	10.6	-6.6	728	90	90	638	45	147	75	17	28	51.02	11.56	19.05
33948	-7.4	-21.1	286	77	77	209	0	94	39	10	13	41.49	10.64	13.83
13370	6.8	-14.5	696	131	131	565	0	388	143	22	55	36.86	5.67	14.18
27934	11.8	-6.7	801	24	24	777	0	157	78	17	26	49.68	10.83	16.56
24746	5	-12.5	553	139	139	414	0	141	68	13	26	48.23	9.22	18.44
16244	4.2	-14.2	576	144	144	432	0	368	137	20	58	37.23	5.43	15.76
24183	11.8	-7	822	16	16	807	0	177	76	17	25	42.94	9.6	14.12
23717	11.1	-7.4	787	16	16	771	0	184	80	18	25	43.48	9.78	13.59
18431	10.6	-9.6	811	31	31	780	0	255	99	15	38	38.82	5.88	14.9
7811	4.3	-13	580	149	149	431	309	417	145	20	51	34.77	4.8	12.23
26539	11.4	-7.7	796	24	24	772	0	174	81	17	26	46.55	9.77	14.94
34133	-7.5	-22.4	286	58	58	228	0	91	40	10	12	43.96	10.99	13.19
28868	12.6	-5.2	818	33	33	786	0	149	74	17	26	49.66	11.41	17.45
8742	7.3	-12.3	692	236	236	456	412	194	66	15	28	34.02	7.73	14.43
11914	6.2	-14.6	676	180	180	496	0	359	117	20	40	32.59	5.57	11.14
15794	1	-14.7	463	180	180	284	0	361	133	13	43	36.84	3.6	11.91
16195	-2	-22.6	435	253	253	182	0	561	177	15	59	31.55	2.67	10.52
23907	11.5	-7.9	813	28	28	785	0	175	75	16	25	42.86	9.14	14.29
29854	11.6	-6.4	780	31	31	749	0	163	80	17	28	49.08	10.43	17.18
15731	-9	-24.2	286	358	286	0	0	339	107	19	33	31.56	5.6	9.73
16785	5.9	-11.6	607	63	63	544	0	338	135	15	50	39.94	4.44	14.79
12880	7.2	-14.4	720	158	158	562	0	210	76	11	27	36.19	5.24	12.86
30265	-0.9	-16.9	391	58	58	333	0	350	89	15	23	25.43	4.29	6.57
26803	-1	-15.7	392	70	70	321	0	251	82	14	23	32.67	5.58	9.16
8567	3.6	-17.8	612	165	165	447	0	434	132	21	45	30.41	4.84	10.37
21280	9.6	-9.3	740	39	39	701	0	229	92	18	27	40.17	7.86	11.79
29418	-3.6	-18.5	351	83	83	268	0	172	66	14	19	38.37	8.14	11.05
7130	0.8	-19.2	520	162	162	358	1958	599	205	25	78	34.22	4.17	13.02
27229	11.1	-7.9	783	19	19	764	0	177	85	17	27	48.02	9.6	15.25
22198	11.7	-7.8	822	35	35	787	0	213	84	17	27	39.44	7.98	12.68
23605	11.3	-7.3	786	36	36	751	0	272	105	20	35	38.6	7.35	12.87
20222	2.7	-13.4	497	244	244	253	1104	252	90	15	32	35.71	5.95	12.7
19388	9.2	-10	730	39	39	691	0	285	115	15	39	40.35	5.26	13.68
21761	9.8	-9.1	745	34	34	711	0	229	92	18	27	40.17	7.86	11.79
24012	-0.3	-16.8	427	287	287	140	0	387	102	13	30	26.36	3.36	7.75
9519	4.5	-16.3	630	173	173	457	0	424	133	21	44	31.37	4.95	10.38
33455	-4.7	-19.2	324	54	54	270	0	98	43	10	14	43.88	10.2	14.29
33655	-6.9	-22	291	54	54	237	0	94	41	10	12	43.62	10.64	12.77
11702	-1.6	-17.3	407	200	200	207	0	550	203	16	71	36.91	2.91	12.91
24560	11.5	-6.9	790	32	32	757	0	124	63	17	21	50.81	13.71	16.94
28843	12.3	-5	791	42	42	749	45167	206	99	18	29	48.06	8.74	14.08
12913	6.4	-14	665	79	79	586	0	347	124	19	45	35.73	5.48	12.97
15512	4.5	-13.9	586	210	210	376	0	822	284	27	99	34.55	3.28	12.04
20748	11.6	-8.2	821	47	47	774	0	243	86	18	30	35.39	7.41	12.35
33155	-4.5	-20.3	323	63	63	261	0	290	79	13	19	27.24	4.48	6.55
20600	9.2	-9.7	719	35	35	684	0	286	116	15	40	40.56	5.24	13.99
13136	6.8	-13.7	688	99	99	589	0	409	149	22	57	36.43	5.38	13.94
30557	12.9	-4.5	822	32	32	790	0	146	75	17	25	51.37	11.64	17.12
31300	10.5	-6.9	726	36	36	689	0	166	79	17	28	47.59	10.24	16.87
14790	3.4	-14.7	552	242	242	310	102	373	133	20	49	35.66	5.36	13.14
21466	11.9	-7.7	831	41	41	789	0	121	59	16	21	48.76	13.22	17.36
15765	-4.4	-18.8	358	245	245	113	0	507	183	18	61	36.09	3.55	12.03
13396	6.5	-13.6	662	89	89	573	0	348	125	19	46	35.92	5.46	13.22
2785	-5.7	-20.8	364	336	336	28	0	628	195	22	82	31.05	3.5	13.06
9500	7.2	-13.4	711	130	130	581	0	268	96	17	30	35.82	6.34	11.19
16290	-0.3	-14.7	415	171	171	244	0	336	125	12	38	37.2	3.57	11.31
16749	11.3	-9.7	869	28	28	841	0	222	86	13	32	38.74	5.86	14.41
29452	-3.3	-16.5	347	85	85	262	0	205	65	12	19	31.71	5.85	9.27
29302	-2.4	-18.4	359	74	74	286	2089	388	101	15	23	26.03	3.87	5.93
23625	12	-7.3	829	26	26	803	0	121	59	16	21	48.76	13.22	17.36
27464	11.2	-7.7	785	19	19	766	0	161	76	17	28	47.2	10.56	17.39
32709	2.5	-13.4	474	32	32	442	0	258	94	15	24	36.43	5.81	9.3
20730	11.2	-7.6	787	69	69	718	0	172	69	16	24	40.12	9.3	13.95
13637	6.5	-13.4	658	95	95	563	0	377	136	19	53	36.07	5.04	14.06
30640	-5.3	-18.6	313	104	104	209	0	183	58	11	17	31.69	6.01	9.29
28459	4.5	-12.4	537	46	46	491	0	218	97	16	31	44.5	7.34	14.22
19802	11.1	-8.5	797	60	60	737	0	210	86	17	30	40.95	8.1	14.29
33692	-4	-18.6	335	51	51	284	0	113	46	12	16	40.71	10.62	14.16
12108	9	-14.3	797	123	123	674	0	219	65	15	24	29.68	6.85	10.96
16410	5.6	-13.4	595	275	275	319	2862	659	201	26	76	30.5	3.95	11.53
22034	9	-9.3	704	28	28	676	0	194	85	18	29	43.81	9.28	14.95
9237	6.2	-15.3	685	174	174	511	0	283	92	18	32	32.51	6.36	11.31
17853	-5.1	-22.9	359	352	352	7	0	514	153	18	59	29.77	3.5	11.48
21681	10.7	-7.6	757	60	60	697	0	272	105	20	35	38.6	7.35	12.87
7307	-1.9	-19.4	422	406	362	60	0	410	127	21	52	30.98	5.12	12.68
23298	-3	-19.8	365	292	270	95	0	313	86	13	24	27.48	4.15	7.67
21514	9	-9.5	709	46	46	663	0	237	98	18	31	41.35	7.59	13.08
24311	11.7	-6.4	795	41	41	754	0	124	63	17	21	50.81	13.71	16.94
20248	8	-10.3	661	118	118	543	0	211	92	17	31	43.6	8.06	14.69
35812	-7.9	-22.3	276	68	68	208	0	125	50	11	15	40	8.8	12
29310	-0.3	-16.7	415	52	52	363	0	428	113	15	29	26.4	3.5	6.78
8338	1.4	-19.1	537	141	141	396	1215	590	195	24	83	33.05	4.07	14.07
32972	-7.6	-22	285	63	63	222	0	116	48	12	17	41.38	10.34	14.66
36777	-7.1	-21	286	68	68	218	0	123	49	11	15	39.84	8.94	12.2
25275	11.8	-6.5	797	30	30	767	0	144	71	17	22	49.31	11.81	15.28
21567	8.1	-9.8	667	38	38	629	0	317	124	15	47	39.12	4.73	14.83
22166	11.2	-7.5	781	47	47	734	1723	260	99	19	34	38.08	7.31	13.08
19641	9.4	-9.9	738	38	38	700	0	289	115	15	39	39.79	5.19	13.49
22825	-2.8	-20.1	370	256	256	115	0	304	83	13	24	27.3	4.28	7.89
33664	-7.9	-22.7	281	54	54	227	0	142	55	11	15	38.73	7.75	10.56
11849	5.6	-14	620	253	253	367	1240	322	109	20	39	33.85	6.21	12.11
29369	11.9	-6.1	792	28	28	764	0	165	82	17	29	49.7	10.3	17.58
27049	-1.9	-15.9	368	72	72	296	0	203	66	14	21	32.51	6.9	10.34
24580	11.8	-7.3	816	25	25	791	0	128	64	17	21	50	13.28	16.41
30505	0	-16	416	57	57	359	0	319	85	15	23	26.65	4.7	7.21
23237	11.2	-7.5	795	18	18	777	0	175	75	16	25	42.86	9.14	14.29
11186	7.3	-13.7	716	157	157	558	0	336	107	19	35	31.85	5.65	10.42
23645	11.7	-7.6	819	25	25	794	0	167	77	16	26	46.11	9.58	15.57
24810	11.6	-7.2	801	28	28	773	0	274	106	20	35	38.69	7.3	12.77
17672	9.6	-9.8	760	92	92	668	0	254	100	13	34	39.37	5.12	13.39
17493	7.8	-10.7	676	56	56	620	0	309	122	15	44	39.48	4.85	14.24
26017	11.7	-7.3	804	23	23	781	0	154	73	17	24	47.4	11.04	15.58
7830	5.6	-15.2	667	145	145	522	1347	358	115	21	39	32.12	5.87	10.89
19756	1.4	-15.5	477	248	248	229	1210	334	107	16	36	32.04	4.79	10.78
30140	-5.6	-19.7	319	94	94	225	0	144	53	12	16	36.81	8.33	11.11
24990	11	-6.5	749	79	79	670	21401	215	97	22	38	45.12	10.23	17.67
21292	9	-9.7	713	34	34	680	0	197	86	18	29	43.65	9.14	14.72
5435	2.5	-17.1	565	169	169	396	530	993	326	33	140	32.83	3.32	14.1
26585	-1.6	-15.3	370	58	58	312	0	202	65	14	21	32.18	6.93	10.4
18090	-6.3	-23.6	344	367	344	0	0	421	122	16	46	28.98	3.8	10.93
26956	11.9	-6.3	796	28	28	768	0	150	75	17	26	50	11.33	17.33
10702	7.7	-13.3	733	140	140	593	0	234	80	15	28	34.19	6.41	11.97
27895	12.3	-5.5	808	43	43	765	0	204	98	18	30	48.04	8.82	14.71
12435	7.8	-14.1	738	56	56	682	0	315	114	18	43	36.19	5.71	13.65
12633	7	-14.1	704	179	179	526	0	338	120	18	43	35.5	5.33	12.72
19881	9	-10.1	716	40	40	676	0	300	120	15	44	40	5	14.67
19831	8	-10	671	76	76	594	0	341	130	22	46	38.12	6.45	13.49
14289	7.6	-12.8	694	168	168	526	2644	522	170	25	60	32.57	4.79	11.49
33951	-7.2	-20.9	288	80	80	208	0	94	39	10	13	41.49	10.64	13.83
35106	-5	-19.5	302	45	45	257	0	125	50	11	15	40	8.8	12
21954	11.7	-8	822	37	37	784	0	214	84	17	27	39.25	7.94	12.62
25312	11.4	-7.8	802	20	20	782	0	174	82	17	26	47.13	9.77	14.94
30150	-8.9	-21.9	268	122	122	146	0	111	43	10	13	38.74	9.01	11.71
21675	10.6	-7.3	750	58	58	693	12002	234	83	17	29	35.47	7.26	12.39
28168	12	-6.3	804	25	25	778	0	165	82	17	29	49.7	10.3	17.58
22230	11.2	-8.1	805	34	34	771	27	212	84	17	27	39.62	8.02	12.74
21086	9	-9.5	706	35	35	670	0	298	119	15	44	39.93	5.03	14.77
7618	-2.5	-20.6	414	179	179	234	0	574	179	22	79	31.18	3.83	13.76
14965	9.1	-9.4	708	235	235	473	8010	382	123	22	48	32.2	5.76	12.57
17684	14.7	-7.1	1057	14	14	1043	0	126	41	10	16	32.54	7.94	12.7
16898	-6	-24.4	354	367	354	0	0	488	152	14	48	31.15	2.87	9.84
11405	9.5	-13.4	835	115	115	719	0	268	84	17	27	31.34	6.34	10.07
22037	9.2	-9.2	712	28	28	684	0	191	84	18	29	43.98	9.42	15.18
11148	3.4	-17.5	580	227	227	353	0	499	165	24	78	33.07	4.81	15.63
31532	11.3	-5.9	754	34	34	719	2125	169	86	17	30	50.89	10.06	17.75
23431	11.4	-7.9	815	29	29	786	0	171	73	15	24	42.69	8.77	14.04
22424	12.1	-7.4	834	36	36	799	0	121	59	16	21	48.76	13.22	17.36
32738	-3.4	-18.3	346	53	53	293	0	130	51	14	18	39.23	10.77	13.85
26260	11.5	-7.5	800	22	22	778	0	154	73	17	24	47.4	11.04	15.58
28592	6.4	-10.5	580	44	44	536	0	247	93	17	28	37.65	6.88	11.34
15944	3.5	-17.5	566	200	200	366	0	741	242	25	85	32.66	3.37	11.47
26273	11.2	-7.9	790	20	20	770	0	176	84	17	26	47.73	9.66	14.77
21091	8.4	-9.7	683	38	38	645	0	291	114	15	42	39.18	5.15	14.43
15098	9.6	-11.2	783	37	37	745	0	219	81	14	29	36.99	6.39	13.24
12077	-0.1	-17.4	456	456	410	46	0	374	122	15	48	32.62	4.01	12.83
25825	11.8	-7.5	823	23	23	800	0	175	75	16	25	42.86	9.14	14.29
23418	11.6	-7.5	814	29	29	785	0	215	84	17	27	39.07	7.91	12.56
23933	12.1	-7	842	19	19	823	0	172	74	16	24	43.02	9.3	13.95
17412	-1	-16.8	412	246	246	166	0	572	180	16	59	31.47	2.8	10.31
7575	3.9	-13.8	576	157	157	419	640	415	144	20	51	34.7	4.82	12.29
28683	10	-8.5	730	23	23	708	0	183	88	17	30	48.09	9.29	16.39
5652	4.8	-14.3	626	167	167	459	0	320	103	20	28	32.19	6.25	8.75
23371	11.6	-7.3	803	34	34	769	0	127	63	17	21	49.61	13.39	16.54
23891	11.7	-7.6	815	25	25	790	0	167	77	16	26	46.11	9.58	15.57
18837	3.6	-15.8	548	138	138	409	0	273	111	18	38	40.66	6.59	13.92
23810	9.5	-8.1	696	90	90	606	0	148	73	17	28	49.32	11.49	18.92
25447	-5.1	-20.8	324	353	218	106	0	140	54	13	15	38.57	9.29	10.71
28251	-0.4	-14.5	397	64	64	333	0	199	65	13	20	32.66	6.53	10.05
29447	-4.6	-17.8	331	95	95	236	0	200	62	12	18	31	6	9
34412	-5.5	-19.6	299	54	54	245	0	94	41	10	13	43.62	10.64	13.83
21258	11.7	-7.1	817	43	43	774	0	212	84	17	27	39.62	8.02	12.74
23536	-3	-19.7	364	301	267	97	0	350	93	13	26	26.57	3.71	7.43
18906	9.4	-10.1	742	39	39	704	0	289	115	15	39	39.79	5.19	13.49
15335	7.1	-11.7	657	68	68	589	0	332	126	15	48	37.95	4.52	14.46
13643	7.6	-13	706	78	78	628	0	340	120	18	43	35.29	5.29	12.65
22527	8.7	-9.2	684	33	33	651	0	201	88	18	32	43.78	8.96	15.92
23771	-4.3	-20.6	344	356	256	88	0	318	86	13	24	27.04	4.09	7.55
7553	4.1	-15.8	609	267	267	342	616	331	113	20	41	34.14	6.04	12.39
18433	12.1	-8.9	895	25	25	871	0	235	92	14	34	39.15	5.96	14.47
10011	3.3	-16.2	579	164	164	415	0	459	149	23	56	32.46	5.01	12.2
28836	10.3	-6.7	710	39	39	671	0	184	86	17	33	46.74	9.24	17.93
7096	2.6	-14.6	537	181	181	356	0	383	138	21	41	36.03	5.48	10.7
29115	12.7	-5.2	820	30	30	790	1410	232	108	20	36	46.55	8.62	15.52
28970	-0.7	-14.6	390	70	70	320	0	194	62	13	20	31.96	6.7	10.31
19584	10	-8.3	743	74	74	668	0	205	82	17	25	40	8.29	12.2
22525	9.6	-8.6	725	28	28	697	0	194	86	18	29	44.33	9.28	14.95
5199	-1.7	-19.1	429	165	165	264	0	476	166	21	66	34.87	4.41	13.87
16986	11.9	-9.4	904	25	25	880	0	210	82	12	29	39.05	5.71	13.81
6629	5.5	-15.2	665	147	147	518	3242	343	109	19	36	31.78	5.54	10.5
20541	7.9	-9.5	653	80	80	573	0	247	105	17	32	42.51	6.88	12.96
11856	7.4	-14	702	165	165	537	0	284	98	18	34	34.51	6.34	11.97
22967	11.7	-7.7	831	23	23	809	0	163	71	15	23	43.56	9.2	14.11
30064	13	-4.5	825	37	37	789	4	164	84	17	28	51.22	10.37	17.07
12812	8.5	-12.4	726	165	165	562	456	294	92	15	34	31.29	5.1	11.56
35589	-4.9	-19.2	302	44	44	258	0	125	50	11	15	40	8.8	12
28626	12.6	-5.2	817	32	32	785	0	165	85	17	29	51.52	10.3	17.58
20971	11.4	-7.4	793	63	63	730	0	172	69	16	24	40.12	9.3	13.95
22654	11.8	-7.2	815	38	38	777	0	121	59	16	21	48.76	13.22	17.36
18913	10.5	-9.6	798	32	32	766	0	263	103	15	38	39.16	5.7	14.45
19086	3.3	-14.1	522	155	155	367	0	293	128	20	42	43.69	6.83	14.33
11681	4.8	-15.6	627	187	187	440	0	471	150	23	52	31.85	4.88	11.04
14342	6	-13	633	87	87	546	0	301	109	18	41	36.21	5.98	13.62
26678	12.5	-5.1	812	50	50	761	0	160	82	18	28	51.25	11.25	17.5
25622	6.7	-9.8	601	27	27	573	0	207	87	15	30	42.03	7.25	14.49
31537	9.7	-7.4	692	37	37	654	0	156	74	15	26	47.44	9.62	16.67
33011	-8	-21.3	267	105	105	163	0	99	41	10	13	41.41	10.1	13.13
13532	2.3	-17.1	525	326	326	199	0	537	165	20	64	30.73	3.72	11.92
13865	5.9	-13.2	635	85	85	549	0	371	135	19	53	36.39	5.12	14.29
11396	8.6	-14.9	796	129	129	666	0	259	95	19	37	36.68	7.34	14.29
24338	11.8	-7.3	817	26	26	791	0	127	63	17	21	49.61	13.39	16.54
17031	7.2	-11.3	660	48	48	611	0	304	120	15	44	39.47	4.93	14.47
30076	12.8	-4.7	823	31	31	792	0	147	76	17	26	51.7	11.56	17.69
36302	-6.6	-20.7	290	56	56	234	0	110	46	11	15	41.82	10	13.64
23555	5.4	-12.7	570	139	139	431	64	267	96	13	32	35.96	4.87	11.99
23188	11.4	-8	810	31	31	779	0	212	84	17	27	39.62	8.02	12.74
32950	3.9	-12	506	31	31	475	9316	238	87	13	22	36.55	5.46	9.24
25299	11.7	-7.4	809	24	24	785	0	153	72	17	24	47.06	11.11	15.69
8513	-1.1	-19	441	340	340	101	0	374	119	19	49	31.82	5.08	13.1
26289	11.1	-7.9	782	20	20	761	0	176	84	17	26	47.73	9.66	14.77
29196	-3.7	-17.7	346	89	89	257	0	196	62	12	18	31.63	6.12	9.18
20999	11.4	-8.2	811	46	46	765	0	212	86	17	30	40.57	8.02	14.15
13581	9.1	-11.9	777	162	162	615	2223	213	69	16	25	32.39	7.51	11.74
12114	9.3	-14.2	824	127	127	697	791	225	68	16	25	30.22	7.11	11.11
34617	-5.9	-20.7	296	53	53	243	0	129	50	11	15	38.76	8.53	11.63
4215	3.1	-15.3	573	238	238	336	80	563	184	23	65	32.68	4.09	11.55
10238	4.8	-15.8	633	179	179	454	0	374	122	20	41	32.62	5.35	10.96
27983	8.7	-9.4	675	34	34	641	0	230	95	18	33	41.3	7.83	14.35
32021	5.4	-10.9	554	43	43	512	0	157	67	12	23	42.68	7.64	14.65
26571	-0.3	-14.8	403	62	62	341	0	213	71	12	21	33.33	5.63	9.86
26103	1.5	-13.2	451	45	45	406	0	243	85	14	28	34.98	5.76	11.52
15246	-8	-24.2	301	358	301	0	0	425	135	18	38	31.76	4.24	8.94
20323	8.2	-10.3	687	50	50	638	0	291	115	19	50	39.52	6.53	17.18
29609	11.8	-6.1	786	30	30	756	0	165	82	17	29	49.7	10.3	17.58
17952	13	-8.6	958	20	20	939	0	184	69	11	23	37.5	5.98	12.5
16922	-1.6	-19.9	425	248	248	177	0	469	144	12	47	30.7	2.56	10.02
24583	11.8	-7.5	815	23	23	792	0	128	64	17	21	50	13.28	16.41
29786	-4.4	-20.4	330	71	71	259	0	359	92	15	23	25.63	4.18	6.41
18400	7.2	-11.4	658	84	84	574	0	291	115	19	50	39.52	6.53	17.18
30615	-4.8	-19.2	334	86	86	248	0	130	48	11	15	36.92	8.46	11.54
8090	1.9	-18.5	554	173	173	381	0	617	201	24	85	32.58	3.89	13.78
20131	8.1	-10.1	677	45	45	632	0	289	114	15	42	39.45	5.19	14.53
13105	8.7	-12.5	765	167	167	599	4672	197	65	11	23	32.99	5.58	11.68
24060	12	-6.1	803	54	54	748	566	147	72	18	26	48.98	12.24	17.69
19533	8.8	-10	695	115	115	580	2911	283	107	17	38	37.81	6.01	13.43
15061	5.3	-13.1	604	96	96	508	0	321	120	18	45	37.38	5.61	14.02
24667	9.7	-8.1	717	18	18	699	0	194	85	18	29	43.81	9.28	14.95
26743	11.4	-7.6	793	19	19	774	0	155	73	17	25	47.1	10.97	16.13
10213	9	-12.6	794	113	113	681	0	206	68	15	24	33.01	7.28	11.65
23577	8	-9.1	645	96	96	549	0	218	91	17	32	41.74	7.8	14.68
18231	5.7	-11.5	594	63	63	532	0	304	119	14	42	39.14	4.61	13.82
29316	7.7	-9.2	620	37	37	583	0	187	85	16	31	45.45	8.56	16.58
11413	9.2	-12.6	798	122	122	676	0	291	91	19	30	31.27	6.53	10.31
29332	12.3	-5.1	798	46	46	752	0	164	83	17	28	50.61	10.37	17.07
23315	2.5	-15.4	504	160	160	344	78	266	93	13	30	34.96	4.89	11.28
5891	4.1	-14.4	597	178	178	418	0	321	103	20	28	32.09	6.23	8.72
25350	11.9	-7.5	834	24	24	810	0	174	75	17	25	43.1	9.77	14.37
22854	7.5	-9.1	625	129	129	496	0	188	76	13	25	40.43	6.91	13.3
23939	12.2	-6.9	844	15	15	829	0	163	71	15	23	43.56	9.2	14.11
13515	5.6	-11.8	588	332	332	256	469	481	170	25	74	35.34	5.2	15.38
18797	-3.5	-20.1	368	347	347	21	0	293	90	14	30	30.72	4.78	10.24
28371	12.3	-5.3	803	44	44	758	0	204	98	18	30	48.04	8.82	14.71
27501	11	-7.7	774	26	26	748	0	177	85	17	27	48.02	9.6	15.25
9044	3.7	-17.2	608	174	174	434	0	468	149	23	51	31.84	4.91	10.9
30286	8.9	-8.1	660	38	38	622	0	182	84	13	28	46.15	7.14	15.38
31998	10.2	-6.5	699	34	34	665	2534	236	107	15	33	45.34	6.36	13.98
22710	11.3	-8	807	33	33	774	44	208	82	16	26	39.42	7.69	12.5
21176	0.2	-15.8	444	217	217	227	0	250	89	13	27	35.6	5.2	10.8
26283	11	-8.1	781	20	20	761	0	177	85	17	27	48.02	9.6	15.25
16488	6.2	-13.1	643	102	102	541	0	339	130	19	56	38.35	5.6	16.52
25575	11.4	-7.8	797	22	22	775	0	174	81	17	26	46.55	9.77	14.94
32447	-8.6	-24	270	63	63	207	0	104	45	10	13	43.27	9.62	12.5
19605	10.8	-9	816	33	33	783	0	240	93	18	40	38.75	7.5	16.67
29308	0.6	-15.9	436	53	53	383	0	440	119	15	29	27.05	3.41	6.59
15036	-5.4	-19.8	347	289	289	58	0	656	217	23	67	33.08	3.51	10.21
28657	11.5	-6.9	788	23	23	765	0	159	75	17	28	47.17	10.69	17.61
23927	11.9	-7.3	837	21	21	816	0	163	71	15	23	43.56	9.2	14.11
5187	3.1	-16	578	188	188	390	0	795	259	30	105	32.58	3.77	13.21
23399	11.8	-7.6	823	26	26	798	0	215	84	17	27	39.07	7.91	12.56
25717	12.4	-5.4	811	61	61	751	6440	126	67	17	25	53.17	13.49	19.84
23772	-3	-19.4	361	329	262	99	0	383	101	13	30	26.37	3.39	7.83
30536	10.8	-6.3	728	40	40	688	6179	166	85	15	28	51.2	9.04	16.87
24844	11.5	-7.8	804	22	22	782	0	174	81	17	26	46.55	9.77	14.94
9256	7.9	-12.9	741	119	119	622	0	227	77	15	27	33.92	6.61	11.89
21037	8.6	-9.9	695	51	51	644	0	236	97	18	31	41.1	7.63	13.14
19537	8.1	-10.9	672	111	111	562	0	297	111	17	39	37.37	5.72	13.13
23099	10.8	-6.7	747	83	83	665	0	209	91	17	31	43.54	8.13	14.83
10478	4.7	-15.8	629	182	182	447	0	377	122	20	41	32.36	5.31	10.88
4937	5.1	-14.4	640	171	171	469	569	401	121	20	37	30.17	4.99	9.23
17892	1	-14.8	463	219	219	244	0	580	183	16	59	31.55	2.76	10.17
27450	11.9	-6.6	803	24	24	779	0	158	79	17	26	50	10.76	16.46
9040	4.4	-16.7	632	170	170	461	0	427	134	22	44	31.38	5.15	10.3
30993	-4	-20.1	337	54	54	282	0	221	77	14	20	34.84	6.33	9.05
26892	-7.6	-23.3	288	260	181	107	0	131	51	12	14	38.93	9.16	10.69
14771	3	-15	534	235	235	299	0	659	237	28	79	35.96	4.25	11.99
15284	0.3	-16.3	459	211	211	249	0	644	244	20	90	37.89	3.11	13.98
29367	12.1	-5.9	799	28	28	771	0	165	82	17	29	49.7	10.3	17.58
25744	12.2	-6	811	39	39	772	0	140	68	18	23	48.57	12.86	16.43
33479	-7.7	-21.3	277	90	90	187	0	105	41	10	13	39.05	9.52	12.38
19183	6.1	-10.9	602	62	62	540	0	331	129	14	47	38.97	4.23	14.2
7609	1.9	-18.9	558	167	167	391	1003	610	204	26	77	33.44	4.26	12.62
17942	11.2	-9.5	852	29	29	824	0	180	67	10	25	37.22	5.56	13.89
19384	9.3	-10	737	38	38	699	0	205	80	11	27	39.02	5.37	13.17
11691	3.6	-14.9	571	170	170	401	0	484	158	23	62	32.64	4.75	12.81
33492	-7.1	-20.3	289	103	103	186	0	105	41	10	13	39.05	9.52	12.38
19575	10.8	-7.3	768	71	71	697	774	276	114	19	37	41.3	6.88	13.41
24551	11.8	-6.4	796	40	40	756	0	125	64	17	21	51.2	13.6	16.8
15551	3.2	-13.7	528	143	143	385	0	471	171	19	63	36.31	4.03	13.38
10654	5.3	-14.7	621	246	246	375	0	372	118	20	48	31.72	5.38	12.9
9255	7.9	-12.9	740	118	118	621	0	224	75	15	27	33.48	6.7	12.05
25478	12.3	-5.6	806	64	64	742	3271	128	68	17	25	53.13	13.28	19.53
20496	11.6	-7.5	805	63	63	742	20441	172	69	16	24	40.12	9.3	13.95
15204	7.6	-10.6	650	284	284	366	2515	435	137	24	48	31.49	5.52	11.03
14006	4.7	-13.8	573	327	327	247	63	598	199	27	79	33.28	4.52	13.21
12813	8.7	-12.5	741	151	151	590	3897	218	67	14	23	30.73	6.42	10.55
33230	-8.2	-22.1	264	81	81	183	0	92	39	10	13	42.39	10.87	14.13
20506	11.6	-8.2	822	51	51	770	0	243	86	18	30	35.39	7.41	12.35
31979	-1.5	-17.4	372	38	38	335	0	167	70	14	22	41.92	8.38	13.17
19827	9.4	-8.9	720	72	72	647	0	268	107	22	38	39.93	8.21	14.18
13649	8.5	-12.5	747	57	57	690	0	277	102	17	41	36.82	6.14	14.8
9771	3.5	-16.5	590	160	160	429	0	465	151	23	54	32.47	4.95	11.61
20738	11.9	-7.3	821	55	55	766	11170	121	59	16	21	48.76	13.22	17.36
18589	-3.6	-22.7	384	235	235	149	0	350	106	16	38	30.29	4.57	10.86
26568	1.4	-13.7	451	56	56	395	0	247	87	14	28	35.22	5.67	11.34
29573	12.3	-5.1	796	49	49	747	65092	169	85	17	30	50.3	10.06	17.75
33177	-3.8	-19.3	336	44	44	292	0	122	50	12	15	40.98	9.84	12.3
23566	8	-9.5	646	107	107	539	0	265	97	15	34	36.6	5.66	12.83
31752	8.2	-8.4	634	32	32	601	756	152	75	14	25	49.34	9.21	16.45
12865	8.6	-12.6	764	164	164	599	1866	197	65	11	23	32.99	5.58	11.68
33431	-4.1	-19.2	331	40	40	291	0	223	79	15	22	35.43	6.73	9.87
16675	-3.8	-24	394	270	270	124	0	484	150	13	47	30.99	2.69	9.71
18864	9.5	-8.6	724	93	93	631	19833	253	101	22	34	39.92	8.7	13.44
20933	-4.2	-20.4	355	239	239	116	0	227	78	13	24	34.36	5.73	10.57
18676	11.4	-9.3	854	27	27	827	0	247	97	14	37	39.27	5.67	14.98
31106	-5.3	-19	319	98	98	222	0	121	45	11	13	37.19	9.09	10.74
12345	8.8	-14.3	785	117	117	669	0	205	61	13	22	29.76	6.34	10.73
31980	2.1	-14.1	468	33	33	435	0	167	70	14	22	41.92	8.38	13.17
14270	-9.8	-27.4	286	430	286	0	0	298	97	17	34	32.55	5.7	11.41
30412	-2.5	-15.8	354	88	88	266	0	172	57	12	18	33.14	6.98	10.47
33240	-7.5	-21.2	283	90	90	193	0	105	41	10	13	39.05	9.52	12.38
34907	-5.6	-19.2	298	73	73	225	0	96	40	10	13	41.67	10.42	13.54
30543	12.9	-4.4	817	39	39	778	285	170	86	17	30	50.59	10	17.65
21434	10.6	-7.2	746	61	61	685	8897	273	105	20	35	38.46	7.33	12.82
28405	12.1	-6.1	805	25	25	780	0	223	106	18	32	47.53	8.07	14.35
4711	-1	-18.2	446	205	205	241	0	950	313	32	135	32.95	3.37	14.21
27677	12.2	-5.9	810	27	27	784	0	144	71	17	23	49.31	11.81	15.97
18426	10.1	-9.8	782	34	34	748	0	264	104	15	38	39.39	5.68	14.39
15920	-1.4	-18.5	415	496	415	0	0	481	161	21	55	33.47	4.37	11.43
19333	9.6	-8	714	89	89	625	473	318	134	19	45	42.14	5.97	14.15
12339	8.7	-14	768	116	116	653	0	193	56	12	20	29.02	6.22	10.36
15783	5	-13	587	96	96	491	0	377	148	16	56	39.26	4.24	14.85
34661	-7.5	-21.1	284	72	72	212	0	94	39	10	13	41.49	10.64	13.83
16769	5.5	-12	590	101	101	489	87	373	147	16	56	39.41	4.29	15.01
28184	11.2	-7.7	781	20	20	760	0	160	75	17	28	46.88	10.63	17.5
30516	-2.4	-18.7	363	48	48	314	0	225	80	14	20	35.56	6.22	8.89
12328	5.3	-14	605	271	271	333	0	369	128	21	47	34.69	5.69	12.74
7339	4	-14.5	587	158	158	429	0	425	148	20	52	34.82	4.71	12.24
30884	-3.7	-17	342	97	97	245	0	184	59	11	17	32.07	5.98	9.24
25037	11.7	-6.7	794	30	30	763	0	124	63	17	21	50.81	13.71	16.94
15474	-6.4	-25.5	356	339	339	17	0	408	126	15	41	30.88	3.68	10.05
21290	8.2	-10.2	679	40	40	639	0	209	91	18	32	43.54	8.61	15.31
25325	11.4	-7.8	800	20	20	780	0	174	81	17	26	46.55	9.77	14.94
13757	8.2	-9.5	671	259	259	412	15571	353	123	22	49	34.84	6.23	13.88
27148	-0.2	-17	427	83	83	344	0	220	79	16	22	35.91	7.27	10
23923	11.8	-7.4	834	22	22	812	0	172	74	16	24	43.02	9.3	13.95
7837	4.6	-16.6	643	160	160	482	0	367	119	21	41	32.43	5.72	11.17
16217	-3.8	-19	365	293	293	73	0	343	115	13	41	33.53	3.79	11.95
23946	11.6	-7.1	814	15	15	799	0	177	75	16	25	42.37	9.04	14.12
12105	8.8	-14.2	783	120	120	663	0	205	61	13	22	29.76	6.34	10.73
19803	11.2	-8.3	799	60	60	739	0	230	103	18	33	44.78	7.83	14.35
16472	6.9	-12	659	156	156	503	0	251	99	13	34	39.44	5.18	13.55
14321	6.9	-14.4	701	157	157	543	1216	237	88	14	30	37.13	5.91	12.66
30781	11	-6.1	736	37	37	699	1720	175	87	15	29	49.71	8.57	16.57
29542	-6.4	-22.1	297	94	94	204	0	290	79	13	19	27.24	4.48	6.55
17654	3.9	-11.6	523	206	206	317	0	576	183	17	61	31.77	2.95	10.59
21985	11.3	-7.8	806	38	38	769	0	212	84	17	27	39.62	8.02	12.74
16651	2.7	-16.1	524	323	323	200	0	610	174	20	69	28.52	3.28	11.31
20223	4.9	-11.3	547	228	228	319	0	236	86	14	31	36.44	5.93	13.14
22217	11.7	-7.3	818	36	36	782	0	214	84	17	27	39.25	7.94	12.62
10193	3.3	-17.2	580	228	228	352	0	442	145	24	69	32.81	5.43	15.61
32255	0.5	-15.1	428	44	44	384	388	149	60	14	21	40.27	9.4	14.09
28395	12.5	-5.5	816	28	28	788	0	149	74	17	26	49.66	11.41	17.45
18704	6.9	-10.6	636	55	55	581	0	303	118	15	45	38.94	4.95	14.85
7560	-0.7	-17.5	444	304	304	141	0	365	117	19	48	32.05	5.21	13.15
8796	4.6	-16.3	633	167	167	465	0	428	135	23	45	31.54	5.37	10.51
6414	-4.3	-21.3	385	195	195	189	0	468	153	21	62	32.69	4.49	13.25
19754	-0.9	-17.5	422	272	272	150	147	319	98	15	34	30.72	4.7	10.66
26888	-7.5	-22.9	289	335	189	99	0	115	45	12	13	39.13	10.43	11.3
28191	10.9	-8	769	20	20	749	0	182	87	17	30	47.8	9.34	16.48
28416	11.6	-6.8	793	23	23	770	0	160	75	17	28	46.88	10.63	17.5
10419	-0.7	-19.5	458	363	363	95	0	347	108	17	48	31.12	4.9	13.83
10927	9.3	-13.2	822	115	115	707	0	209	70	15	24	33.49	7.18	11.48
34913	-6.1	-19.5	295	83	83	212	0	96	40	10	13	41.67	10.42	13.54
14533	5.8	-13.1	619	202	202	417	986	595	214	29	74	35.97	4.87	12.44
21241	11.6	-7.9	815	44	44	771	0	214	84	17	27	39.25	7.94	12.62
16466	-0.6	-16	423	247	247	176	0	225	82	9	25	36.44	4	11.11
17495	5.9	-11.2	599	73	73	526	2035	331	129	14	47	38.97	4.23	14.2
22378	6.8	-9.4	601	144	144	458	0	202	81	14	29	40.1	6.93	14.36
9987	6.4	-14.3	686	152	152	533	0	356	114	21	39	32.02	5.9	10.96
15530	1.6	-15.4	495	171	171	323	0	649	247	21	89	38.06	3.24	13.71
28220	7.4	-10.2	630	37	37	593	0	221	101	17	33	45.7	7.69	14.93
16003	-1.2	-16.9	410	214	214	196	0	320	115	17	46	35.94	5.31	14.38
28853	12.3	-5.2	802	46	46	756	0	164	84	17	28	51.22	10.37	17.07
27469	11.1	-7.9	781	19	19	762	0	177	85	17	27	48.02	9.6	15.25
30339	11.4	-6.5	774	32	32	742	0	157	73	17	26	46.5	10.83	16.56
17423	-4.7	-19.3	353	265	265	88	0	258	88	15	28	34.11	5.81	10.85
32444	-4.6	-20.5	323	48	48	275	0	175	62	12	16	35.43	6.86	9.14
5653	4.8	-14.3	627	165	165	462	0	311	100	19	27	32.15	6.11	8.68
22973	11.8	-7.4	836	19	19	817	0	172	74	16	24	43.02	9.3	13.95
29787	-0.4	-16.7	408	54	54	354	0	352	91	15	23	25.85	4.26	6.53
29146	10.9	-7.7	768	21	21	747	0	159	75	17	28	47.17	10.69	17.61
9523	4.2	-16.7	622	172	172	450	0	433	133	21	46	30.72	4.85	10.62
23896	11.6	-7.6	813	27	27	785	0	167	77	16	26	46.11	9.58	15.57
31251	-0.3	-16.7	412	38	38	374	0	160	68	14	22	42.5	8.75	13.75
23614	11.8	-7.2	812	30	30	782	0	127	63	17	21	49.61	13.39	16.54
16527	5.8	-12.1	605	107	107	498	0	371	140	16	54	37.74	4.31	14.56
6135	4	-14.4	590	170	170	419	0	366	125	21	37	34.15	5.74	10.11
14974	4.6	-15.3	582	258	258	324	690	524	170	18	58	32.44	3.44	11.07
28465	-0.5	-15.9	407	71	71	336	0	250	82	14	25	32.8	5.6	10
21081	8.9	-9.6	704	35	35	669	0	304	122	15	44	40.13	4.93	14.47
31102	-6.1	-19.9	297	100	100	198	0	121	45	11	13	37.19	9.09	10.74
19798	10.8	-9.1	789	61	61	728	0	212	86	17	30	40.57	8.02	14.15
18903	9.6	-10	753	37	37	716	0	205	77	11	27	37.56	5.37	13.17
31988	5.6	-10.8	552	31	31	521	0	292	112	14	31	38.36	4.79	10.62
10471	5.9	-14.8	669	168	168	501	0	377	122	21	41	32.36	5.57	10.88
21451	11.5	-7.4	798	55	55	743	0	121	59	16	21	48.76	13.22	17.36
24792	11.8	-6.4	797	36	36	760	0	125	64	17	21	51.2	13.6	16.8
8978	5.7	-13.5	631	274	274	357	183	308	99	19	38	32.14	6.17	12.34
30886	-3.8	-17	340	98	98	242	0	184	59	11	17	32.07	5.98	9.24
26344	-1.7	-15.4	369	60	60	309	0	211	66	14	21	31.28	6.64	9.95
27248	10.9	-8	771	19	19	752	0	177	85	17	27	48.02	9.6	15.25
22925	11.8	-7.5	824	30	30	794	0	214	84	17	27	39.25	7.94	12.62
12085	4.9	-13.9	591	298	298	293	3630	288	109	16	37	37.85	5.56	12.85
31086	-6.2	-20.6	297	86	86	211	0	130	48	11	15	36.92	8.46	11.54
25208	-7.1	-22.8	295	401	215	80	0	259	76	11	20	29.34	4.25	7.72
3259	-3.8	-19.3	389	367	350	39	0	633	221	24	88	34.91	3.79	13.9
20034	10.8	-9.2	789	58	58	731	0	214	86	17	30	40.19	7.94	14.02
18207	10.9	-9.9	828	30	30	798	0	234	92	14	34	39.32	5.98	14.53
34860	-5.3	-20	300	49	49	251	0	125	50	11	15	40	8.8	12
26949	12.1	-6	805	32	32	773	0	150	74	17	26	49.33	11.33	17.33
16982	12.3	-9.4	930	25	25	905	0	171	62	9	24	36.26	5.26	14.04
23654	11.7	-7.5	814	27	27	786	0	174	81	17	26	46.55	9.77	14.94
34633	-10	-24	218	62	62	156	0	109	46	11	15	42.2	10.09	13.76
25715	12.5	-5.3	816	63	63	754	8023	149	79	19	30	53.02	12.75	20.13
4938	5.1	-14.4	642	171	171	471	375	513	147	21	47	28.65	4.09	9.16
22027	11.2	-8	810	21	21	789	0	178	76	17	25	42.7	9.55	14.04
31103	-5.2	-19.1	322	96	96	226	0	123	46	11	13	37.4	8.94	10.57
13859	6.6	-13.2	665	90	90	574	0	258	86	16	32	33.33	6.2	12.4
29564	10.5	-6.5	720	38	38	681	0	214	105	17	30	49.07	7.94	14.02
26706	12.2	-5.9	807	35	35	772	0	166	85	17	29	51.2	10.24	17.47
22164	11	-7.5	774	48	48	726	0	260	99	19	34	38.08	7.31	13.08
25462	8.5	-8.7	651	120	120	532	0	364	118	14	42	32.42	3.85	11.54
33688	-5.1	-19.7	307	48	48	259	0	113	46	12	16	40.71	10.62	14.16
32744	-7	-21.3	291	71	71	221	0	110	44	11	14	40	10	12.73
19061	6.3	-13.2	620	128	128	492	229	360	121	20	46	33.61	5.56	12.78
30642	-3.7	-17.1	343	95	95	247	0	186	60	12	18	32.26	6.45	9.68
14306	8.7	-12.1	760	180	180	580	8018	247	86	18	33	34.82	7.29	13.36
18582	3.2	-16.5	539	170	170	369	0	344	111	17	43	32.27	4.94	12.5
25554	11.4	-7.8	800	20	20	780	0	174	82	17	26	47.13	9.77	14.94
21759	9.7	-9.2	739	37	37	702	0	230	93	18	28	40.43	7.83	12.17
14116	4.8	-13.6	590	136	136	455	0	420	153	19	59	36.43	4.52	14.05
3736	0.2	-16.7	483	319	319	163	0	652	221	24	87	33.9	3.68	13.34
15795	0.4	-15.1	443	187	187	256	0	362	133	14	44	36.74	3.87	12.15
15975	-5.8	-21	346	316	316	30	0	254	84	16	28	33.07	6.3	11.02
21930	11.5	-7.4	797	50	50	747	0	121	59	16	21	48.76	13.22	17.36
21418	7.3	-8.7	615	177	177	438	413	260	99	15	34	38.08	5.77	13.08
25024	12.1	-6	810	42	42	768	0	141	68	18	22	48.23	12.77	15.6
29814	12.3	-5	794	47	47	747	16547	169	85	17	30	50.3	10.06	17.75
7333	0.8	-15.4	480	216	216	265	0	567	184	22	70	32.45	3.88	12.35
10446	9.3	-13.4	825	111	111	714	0	144	55	13	20	38.19	9.03	13.89
31343	-6.8	-20.3	293	105	105	188	0	118	45	10	13	38.14	8.47	11.02
35813	-6.8	-21.2	289	65	65	224	0	125	50	11	15	40	8.8	12
13583	8.9	-12.1	771	168	168	603	4314	202	65	11	23	32.18	5.45	11.39
16460	-5.4	-20.2	347	297	297	51	0	594	197	21	60	33.16	3.54	10.1
15214	5.1	-14.8	596	243	243	354	56	559	184	20	65	32.92	3.58	11.63
28170	12	-6.4	804	25	25	779	0	165	82	17	29	49.7	10.3	17.58
30553	13	-4.4	826	32	32	794	8104	146	75	17	25	51.37	11.64	17.12
25045	11.6	-7	796	28	28	768	0	273	105	20	35	38.46	7.33	12.82
34651	-6.7	-20.7	292	58	58	234	0	93	41	10	13	44.09	10.75	13.98
32302	-8.2	-21.3	269	116	116	153	0	105	41	10	13	39.05	9.52	12.38
19520	1	-16.2	469	257	257	212	356	334	114	16	38	34.13	4.79	11.38
13131	7	-14.3	704	122	122	582	0	388	142	22	55	36.6	5.67	14.18
13086	9.7	-12.6	818	133	133	685	1986	299	92	17	30	30.77	5.69	10.03
20098	8.6	-10.2	705	39	39	666	0	216	85	11	31	39.35	5.09	14.35
24978	0	-16.8	436	187	187	249	0	407	106	13	31	26.04	3.19	7.62
14807	5.5	-15.1	644	156	156	488	1644	492	177	23	65	35.98	4.67	13.21
15548	7	-11.8	661	66	66	595	0	355	141	15	53	39.72	4.23	14.93
33640	-8.7	-23.9	265	69	69	195	0	181	54	10	13	29.83	5.52	7.18
8049	4.4	-12.8	581	150	150	432	177	432	149	21	53	34.49	4.86	12.27
23232	11.8	-7.2	831	15	15	816	0	176	76	17	25	43.18	9.66	14.2
27146	-3.3	-19.8	355	103	103	252	0	218	77	16	22	35.32	7.34	10.09
16761	9.1	-11.2	745	62	62	683	868	285	114	15	40	40	5.26	14.04
11891	9.4	-12.6	809	125	125	684	3307	303	97	19	33	32.01	6.27	10.89
24315	11.6	-6.7	791	35	35	756	0	124	63	17	21	50.81	13.71	16.94
18175	11.3	-9.4	861	30	30	831	0	177	66	10	25	37.29	5.65	14.12
23674	11.5	-7.8	818	25	25	793	143	171	73	15	24	42.69	8.77	14.04
15261	4.9	-12.9	584	228	228	355	0	355	131	16	50	36.9	4.51	14.08
33461	-6.9	-21.1	291	67	67	224	0	94	39	10	13	41.49	10.64	13.83
24424	10.8	-7.4	769	17	17	752	0	187	83	18	26	44.39	9.63	13.9
19055	6	-12.9	606	156	156	450	0	286	106	15	37	37.06	5.24	12.94
31261	8.2	-8.6	636	35	35	601	0	182	84	13	28	46.15	7.14	15.38
22895	11.9	-7.2	818	35	35	783	0	121	59	16	21	48.76	13.22	17.36
31039	12.8	-4.5	813	33	33	781	16906	219	103	18	31	47.03	8.22	14.16
14624	8.5	-12.1	739	39	39	699	0	236	88	15	30	37.29	6.36	12.71
25466	10.7	-6.6	733	91	91	643	5675	148	75	17	28	50.68	11.49	18.92
16034	5.1	-12.7	587	125	125	461	0	344	131	14	47	38.08	4.07	13.66
33052	-7.9	-19.8	268	151	151	117	0	119	42	10	13	35.29	8.4	10.92
31479	-0.2	-16.7	412	40	40	372	0	245	86	14	23	35.1	5.71	9.39
26673	12.4	-5.1	805	53	53	752	8868	158	80	17	27	50.63	10.76	17.09
17948	12	-9	901	24	24	876	0	234	92	14	34	39.32	5.98	14.53
12914	6.7	-13.9	679	75	75	604	0	341	121	18	43	35.48	5.28	12.61
24435	9.7	-8.1	717	17	17	700	0	204	89	18	32	43.63	8.82	15.69
32016	6.4	-10.1	582	40	40	542	0	158	71	12	25	44.94	7.59	15.82
17019	0.5	-13.9	439	130	130	309	0	329	124	11	38	37.69	3.34	11.55
14616	10.5	-11.2	845	32	32	813	0	168	57	10	20	33.93	5.95	11.9
12189	6.2	-14.7	669	71	71	598	0	390	140	19	54	35.9	4.87	13.85
11146	1.8	-18.4	532	266	266	266	0	524	170	25	82	32.44	4.77	15.65
8091	0.4	-18.7	500	179	179	322	0	587	196	24	84	33.39	4.09	14.31
24438	9.6	-8.1	711	18	18	693	0	208	91	18	32	43.75	8.65	15.38
12167	5	-15.2	632	168	168	465	0	483	170	22	64	35.2	4.55	13.25
22937	11.6	-7.5	814	31	31	783	0	214	84	17	27	39.25	7.94	12.62
30820	11.3	-6.4	765	34	34	731	0	161	75	17	28	46.58	10.56	17.39
22362	-3.1	-20.1	368	198	198	170	0	214	67	13	21	31.31	6.07	9.81
26901	-2.1	-18.6	368	114	114	255	0	175	66	15	18	37.71	8.57	10.29
21474	11.6	-8.1	817	42	42	775	0	213	84	17	27	39.44	7.98	12.68
24182	12	-6.9	834	15	15	818	0	176	76	17	25	43.18	9.66	14.2
10942	7.8	-13.2	737	143	143	594	0	234	80	15	28	34.19	6.41	11.97
14272	-7.5	-25.9	341	384	341	0	0	359	121	17	44	33.7	4.74	12.26
14964	8.9	-9.4	697	249	249	448	11425	387	123	22	48	31.78	5.68	12.4
33422	-6.2	-21.3	296	50	50	246	0	163	61	12	16	37.42	7.36	9.82
32802	-7.6	-20	268	136	136	132	0	129	45	10	13	34.88	7.75	10.08
14959	9.3	-8.5	708	249	249	460	525	382	123	22	48	32.2	5.76	12.57
5909	5.3	-15.4	658	158	158	500	2493	544	169	25	56	31.07	4.6	10.29
14323	6.8	-14.7	700	154	154	546	5914	224	83	13	29	37.05	5.8	12.95
26566	3.6	-12.3	510	48	48	462	0	255	96	15	30	37.65	5.88	11.76
31357	-5.1	-18.4	320	106	106	214	0	173	56	11	15	32.37	6.36	8.67
19991	1.6	-14.9	478	244	244	234	43	318	98	15	34	30.82	4.72	10.69
9740	7.3	-13.4	716	132	132	584	0	264	95	17	30	35.98	6.44	11.36
19274	-8.4	-24.5	279	351	279	0	0	229	69	13	23	30.13	5.68	10.04
21686	11.1	-7.5	778	57	57	721	0	260	99	19	34	38.08	7.31	13.08
16954	11.1	-9.5	857	74	74	783	0	184	70	11	22	38.04	5.98	11.96
10214	8.9	-12.7	790	114	114	676	0	206	68	15	24	33.01	7.28	11.65
12091	7	-13.3	671	204	204	467	37215	263	89	18	31	33.84	6.84	11.79
23773	-1.9	-18.4	376	305	264	112	0	387	102	13	30	26.36	3.36	7.75
30120	7.1	-10.3	616	35	35	581	0	185	84	13	26	45.41	7.03	14.05
11165	9.4	-13.5	832	115	115	717	0	206	68	15	24	33.01	7.28	11.65
29313	1.3	-15.4	455	46	46	410	0	262	99	17	30	37.79	6.49	11.45
27424	12.3	-5.7	809	34	34	775	0	165	85	17	29	51.52	10.3	17.58
32997	-6.6	-20.5	294	82	82	212	0	108	42	10	13	38.89	9.26	12.04
26189	11.5	-5.9	763	65	65	698	4945	203	89	19	31	43.84	9.36	15.27
28449	10.2	-8.2	736	22	22	715	0	183	88	17	30	48.09	9.29	16.39
33167	-5.4	-21	301	52	52	249	0	144	52	11	13	36.11	7.64	9.03
23160	11.8	-7.6	825	27	27	798	0	214	84	17	27	39.25	7.94	12.62
17011	4.1	-12.3	545	110	110	434	1107	353	133	13	47	37.68	3.68	13.31
35352	-6.6	-20.8	292	48	48	244	0	123	49	11	15	39.84	8.94	12.2
21025	9.3	-9	710	59	59	651	0	244	101	18	33	41.39	7.38	13.52
4947	2.1	-16.4	544	199	199	344	0	896	296	32	125	33.04	3.57	13.95
27228	11.1	-7.8	784	19	19	765	0	177	85	17	27	48.02	9.6	15.25
32672	-2.9	-18.8	350	62	62	288	0	350	89	15	23	25.43	4.29	6.57
32498	-0.8	-16.1	394	48	48	346	0	146	57	14	20	39.04	9.59	13.7
29882	7.4	-10.1	627	33	33	594	0	184	84	14	26	45.65	7.61	14.13
7798	-1.1	-18.2	436	321	321	116	0	533	174	20	65	32.65	3.75	12.2
30517	2	-14.6	469	40	40	429	0	265	96	15	27	36.23	5.66	10.19
17166	-1	-18.2	429	245	245	184	0	434	132	12	38	30.41	2.76	8.76
20266	11.5	-8.3	817	55	55	762	0	245	86	18	30	35.1	7.35	12.24
26410	-8.6	-24.1	256	340	183	73	0	131	51	12	14	38.93	9.16	10.69
11151	5	-16.7	637	192	192	445	0	398	131	24	59	32.91	6.03	14.82
23103	11.7	-6	789	65	65	724	0	182	75	17	24	41.21	9.34	13.19
28189	10.9	-7.9	772	20	20	752	0	182	87	17	30	47.8	9.34	16.48
32686	-5.9	-21.6	299	51	51	247	0	156	54	11	15	34.62	7.05	9.62
18933	9.7	-9.7	750	37	37	713	0	262	102	14	38	38.93	5.34	14.5
21925	11.1	-7.5	776	52	52	724	0	260	99	19	34	38.08	7.31	13.08
12361	9.6	-13.6	837	126	126	710	339	150	58	14	21	38.67	9.33	14
29203	-5.2	-18.5	320	98	98	222	0	185	58	11	17	31.35	5.95	9.19
26821	-1.1	-14.9	380	57	57	323	0	199	65	13	20	32.66	6.53	10.05
16653	-0.4	-19.1	456	348	348	108	0	589	170	20	70	28.86	3.4	11.88
11842	3.1	-15.1	539	357	357	183	2071	383	136	18	51	35.51	4.7	13.32
23231	11.9	-7.1	833	15	15	818	0	172	74	16	24	43.02	9.3	13.95
26771	11	-7.9	777	21	21	757	0	176	84	17	26	47.73	9.66	14.77
29568	10.9	-6.3	736	42	42	694	0	223	109	19	32	48.88	8.52	14.35
18156	5	-12.5	579	124	124	455	0	245	98	12	34	40	4.9	13.88
31087	-8	-22	267	96	96	171	0	110	43	10	13	39.09	9.09	11.82
23865	11.9	-7.4	826	26	26	801	0	127	63	17	21	49.61	13.39	16.54
32499	-1.3	-16.6	382	49	49	333	0	135	52	14	18	38.52	10.37	13.33
20963	10.5	-7.8	751	74	74	677	0	234	83	17	29	35.47	7.26	12.39
4717	-2.2	-19.2	415	174	174	242	0	462	159	20	63	34.42	4.33	13.64
21535	10.5	-8.7	777	26	26	750	0	188	83	18	26	44.15	9.57	13.83
19653	8.2	-10.1	680	46	46	634	0	305	122	15	44	40	4.92	14.43
15543	3.5	-13.7	541	121	121	420	0	342	131	13	46	38.3	3.8	13.45
14848	0.7	-14.5	453	181	181	272	0	493	176	20	63	35.7	4.06	12.78
28360	11.9	-5.4	776	43	43	733	6739	182	89	20	33	48.9	10.99	18.13
7308	-2.1	-19.6	415	406	362	53	0	417	129	21	52	30.94	5.04	12.47
24267	5.8	-11.9	578	149	149	429	1552	413	124	13	43	30.02	3.15	10.41
15000	-5.1	-23.3	365	329	329	37	0	355	121	17	44	34.08	4.79	12.39
14378	9.2	-11.7	773	39	39	734	0	219	81	14	29	36.99	6.39	13.24
23186	11.3	-7.9	807	31	31	776	0	212	84	17	27	39.62	8.02	12.74
8339	0.5	-19.4	510	146	146	363	152	620	203	25	88	32.74	4.03	14.19
18182	10.1	-9.9	787	35	35	753	0	193	71	11	26	36.79	5.7	13.47
10174	5.1	-14.6	614	263	263	352	0	303	99	19	38	32.67	6.27	12.54
9724	8.6	-13.8	793	117	117	676	221	164	65	14	23	39.63	8.54	14.02
23300	-4.8	-21.6	342	289	260	83	0	299	81	13	23	27.09	4.35	7.69
27736	11.1	-7.6	776	24	24	752	0	176	84	17	26	47.73	9.66	14.77
34161	-8.5	-22.7	256	56	56	200	0	117	47	10	13	40.17	8.55	11.11
32819	-7.3	-19.1	277	152	152	125	0	122	43	10	13	35.25	8.2	10.66
30877	-5	-18.3	324	103	103	221	0	167	55	11	15	32.93	6.59	8.98
18664	9.5	-10	752	38	38	714	0	206	78	11	27	37.86	5.34	13.11
32988	-7.5	-21.6	285	76	76	209	0	94	39	10	13	41.49	10.64	13.83
17021	3.1	-12.4	516	93	93	423	0	338	130	13	46	38.46	3.85	13.61
13120	7.2	-14.4	719	159	159	560	0	211	76	11	27	36.02	5.21	12.8
13415	7.4	-12.9	695	57	57	638	0	319	113	18	43	35.42	5.64	13.48
16894	-4	-22.3	372	374	372	0	0	514	152	18	59	29.57	3.5	11.48
24895	11.6	-7	807	19	19	788	0	185	80	18	25	43.24	9.73	13.51
6611	2	-14.6	517	206	206	311	0	391	141	22	41	36.06	5.63	10.49
14062	9	-11.9	766	172	172	594	8721	229	77	13	27	33.62	5.68	11.79
21557	7.4	-10.4	642	38	38	604	0	208	90	18	32	43.27	8.65	15.38
8282	3.4	-15	568	202	202	366	0	495	172	21	62	34.75	4.24	12.53
33889	-8.2	-23.2	276	61	61	214	0	102	41	10	11	40.2	9.8	10.78
21547	11.4	-8	826	21	21	805	0	177	76	17	25	42.94	9.6	14.12
25368	11.2	-7.4	788	22	22	766	0	187	82	18	25	43.85	9.63	13.37
31509	10	-6.9	693	34	34	660	0	282	119	17	37	42.2	6.03	13.12
24324	11.5	-7.2	791	32	32	759	0	273	105	20	35	38.46	7.33	12.82
13373	6.9	-14	694	113	113	580	0	410	148	22	57	36.1	5.37	13.9
12340	8.7	-14.1	771	113	113	658	0	193	56	12	20	29.02	6.22	10.36
15473	-7.6	-26.2	342	360	342	0	0	392	119	15	37	30.36	3.83	9.44
19190	3	-12.6	511	87	87	424	0	329	127	12	43	38.6	3.65	13.07
8081	3.7	-17.6	613	172	172	441	0	437	134	22	46	30.66	5.03	10.53
29570	11.4	-5.9	757	44	44	713	0	176	89	17	30	50.57	9.66	17.05
25022	12.2	-6	814	44	44	770	0	141	68	18	22	48.23	12.77	15.6
13520	4.9	-12.8	574	343	343	231	1849	528	182	25	79	34.47	4.73	14.96
36305	-6.7	-20.7	290	52	52	237	0	110	46	11	15	41.82	10	13.64
18361	-2.1	-20.1	406	220	220	186	0	539	171	15	54	31.73	2.78	10.02
25095	11.5	-7.7	804	22	22	782	0	174	81	17	26	46.55	9.77	14.94
17936	11.6	-9.4	884	28	28	856	0	177	66	10	25	37.29	5.65	14.12
22213	11.8	-7.2	822	34	34	788	0	214	84	17	27	39.25	7.94	12.62
6895	-4.8	-21.5	377	207	207	169	0	465	137	19	55	29.46	4.09	11.83
10453	8.9	-12.8	787	116	116	671	0	206	68	15	24	33.01	7.28	11.65
13173	7.4	-13.1	697	60	60	636	0	311	113	18	43	36.33	5.79	13.83
15047	4.7	-14.9	605	158	158	447	2811	556	211	23	80	37.95	4.14	14.39
29808	10.2	-7	707	40	40	667	495	168	84	15	28	50	8.93	16.67
16305	8.7	-10.8	730	40	40	690	0	240	88	15	30	36.67	6.25	12.5
16734	9.9	-11	802	49	49	753	0	180	67	10	25	37.22	5.56	13.89
25559	11.3	-7.9	797	20	20	777	0	175	82	17	26	46.86	9.71	14.86
17904	0.1	-15.2	436	212	212	225	0	325	111	16	37	34.15	4.92	11.38
34362	-8.3	-23.3	273	68	68	205	0	117	45	10	11	38.46	8.55	9.4
19145	9.5	-10	749	37	37	712	0	206	78	11	27	37.86	5.34	13.11
25933	-2.1	-18.3	369	181	181	188	0	149	59	14	17	39.6	9.4	11.41
20792	6	-11.4	596	79	79	518	0	238	99	15	31	41.6	6.3	13.03
18404	10.2	-9.7	801	43	43	758	0	247	96	18	40	38.87	7.29	16.19
21772	10.5	-8.7	778	27	27	751	0	196	87	18	29	44.39	9.18	14.8
30856	-5.1	-19.4	327	89	89	238	0	125	46	11	13	36.8	8.8	10.4
28181	11.3	-7.4	786	20	20	766	0	160	75	17	28	46.88	10.63	17.5
18077	-4.8	-21.3	356	396	356	0	0	591	182	16	53	30.8	2.71	8.97
27886	12.2	-5.3	795	45	45	750	8832	205	98	18	30	47.8	8.78	14.63
9467	5.3	-15.1	638	227	227	410	3381	372	122	22	53	32.8	5.91	14.25
9972	9	-12.7	798	112	112	686	0	200	65	14	23	32.5	7	11.5
19861	8.9	-10.1	716	39	39	677	0	213	83	11	31	38.97	5.16	14.55
23838	11.4	-7	785	36	36	749	0	123	62	17	21	50.41	13.82	17.07
15322	4.7	-13	577	185	185	392	8227	410	152	18	58	37.07	4.39	14.15
16916	-6.3	-24.9	355	303	303	52	0	440	134	13	39	30.45	2.95	8.86
9047	3.8	-17.2	614	167	167	448	970	437	133	21	46	30.43	4.81	10.53
29402	9	-9	686	28	28	658	0	189	92	17	30	48.68	8.99	15.87
12926	8.5	-13.2	758	55	55	703	0	269	98	17	40	36.43	6.32	14.87
26718	12	-6.2	806	26	26	780	0	145	72	17	23	49.66	11.72	15.86
29387	10.8	-7.7	761	22	22	738	0	159	74	17	27	46.54	10.69	16.98
17143	-5.2	-24.4	365	319	319	46	0	403	126	12	36	31.27	2.98	8.93
9228	5.7	-14.8	654	221	221	433	186	348	117	22	46	33.62	6.32	13.22
26752	11.1	-8	783	19	19	764	0	177	85	17	27	48.02	9.6	15.25
7540	5.6	-12.8	627	310	292	335	2668	528	172	25	63	32.58	4.73	11.93
8077	4.4	-16.7	633	165	165	469	0	420	132	22	43	31.43	5.24	10.24
7799	-1.6	-18.4	421	323	323	98	0	499	164	19	62	32.87	3.81	12.42
20578	9.1	-9.8	720	33	33	687	0	217	85	11	31	39.17	5.07	14.29
32732	-2.7	-17.8	356	46	46	310	0	130	53	14	19	40.77	10.77	14.62
16533	-5.5	-18	331	217	217	114	0	237	81	11	20	34.18	4.64	8.44
31033	13	-4.3	819	34	34	785	16453	150	76	17	27	50.67	11.33	18
18899	9.2	-10.2	740	39	39	701	0	207	79	11	27	38.16	5.31	13.04
26656	-4	-20.1	343	160	160	183	0	148	58	13	16	39.19	8.78	10.81
27862	-6.1	-22.1	300	126	126	174	0	149	58	13	16	38.93	8.72	10.74
17718	12.6	-9.1	939	22	22	917	0	179	68	11	23	37.99	6.15	12.85
11647	9.5	-13.1	825	120	120	705	0	293	93	19	30	31.74	6.48	10.24
31114	-4.3	-17.9	335	98	98	237	0	165	55	11	15	33.33	6.67	9.09
28731	-0.1	-14.2	403	64	64	338	0	190	62	12	19	32.63	6.32	10
20975	11.7	-7.4	811	56	56	755	1654	121	59	16	21	48.76	13.22	17.36
32680	-6.4	-22.1	296	56	56	239	0	183	64	12	17	34.97	6.56	9.29
23126	11.3	-7.4	788	38	38	750	0	275	106	20	35	38.55	7.27	12.73
5913	4.5	-16.2	633	169	169	464	655	636	200	27	70	31.45	4.25	11.01
23176	11.6	-7.5	814	30	30	784	0	215	84	17	27	39.07	7.91	12.56
14574	6	-13.8	647	113	113	534	1622	285	101	18	35	35.44	6.32	12.28
30389	-8.9	-22	268	123	123	145	0	133	48	10	15	36.09	7.52	11.28
23370	11.5	-7.3	800	34	34	766	0	275	106	20	35	38.55	7.27	12.73
15822	8.3	-11.2	714	44	44	669	0	272	100	15	32	36.76	5.51	11.76
34123	-10.8	-25.6	227	78	78	149	0	99	41	10	11	41.41	10.1	11.11
24422	11.3	-7.3	790	17	17	773	0	186	81	18	25	43.55	9.68	13.44
27941	11.4	-7.4	788	20	20	768	0	160	75	17	28	46.88	10.63	17.5
11162	9.5	-14.1	847	113	113	734	0	145	56	13	20	38.62	8.97	13.79
23621	11.9	-7.3	825	28	28	797	0	121	59	16	21	48.76	13.22	17.36
18655	9.7	-10.1	765	38	38	727	0	208	79	11	27	37.98	5.29	12.98
22211	11.9	-7.3	823	34	34	789	0	214	84	17	27	39.25	7.94	12.62
8517	-0.1	-17.9	470	298	298	171	0	407	128	21	52	31.45	5.16	12.78
9960	6.3	-15.5	687	154	154	533	0	333	114	22	46	34.23	6.61	13.81
27161	12.3	-5.2	802	45	45	757	0	179	87	21	33	48.6	11.73	18.44
11201	4.3	-15.8	612	189	189	423	0	466	149	23	50	31.97	4.94	10.73
20754	11.3	-8.5	808	48	48	761	0	213	86	17	30	40.38	7.98	14.08
11888	9.5	-12.9	819	122	122	697	0	304	98	19	33	32.24	6.25	10.86
13345	8.7	-12.4	767	168	168	599	7886	197	65	11	23	32.99	5.58	11.68
21421	5.1	-11	552	179	179	373	207	259	94	16	33	36.29	6.18	12.74
29651	4.1	-12.6	525	46	46	479	0	200	85	13	26	42.5	6.5	13
8323	3.9	-17.6	624	168	168	456	354	427	134	22	44	31.38	5.15	10.3
22192	11.8	-7.8	826	35	35	791	0	214	84	17	27	39.25	7.94	12.62
15032	-4.6	-19.3	358	292	292	66	0	480	175	18	57	36.46	3.75	11.88
34613	-8.5	-23.2	262	63	63	199	0	110	46	11	15	41.82	10	13.64
21425	6.6	-9.9	599	148	148	451	0	240	89	15	33	37.08	6.25	13.75
14144	7.5	-12.8	697	47	47	650	0	251	89	15	30	35.46	5.98	11.95
27528	0.3	-14.3	419	61	61	359	0	197	66	12	19	33.5	6.09	9.64
31830	-6.5	-19.7	294	114	114	181	0	130	47	10	14	36.15	7.69	10.77
12892	7.2	-14.1	714	113	113	601	0	383	139	21	53	36.29	5.48	13.84
26701	12.2	-5.9	806	37	37	769	0	134	70	17	26	52.24	12.69	19.4
22621	11	-6.4	754	87	87	667	19338	192	82	17	28	42.71	8.85	14.58
15746	3.9	-13.5	553	229	229	323	1934	954	316	28	106	33.12	2.94	11.11
15788	7.9	-11.3	696	53	53	643	0	311	123	15	45	39.55	4.82	14.47
33960	-7.3	-20.7	286	92	92	195	0	105	41	10	13	39.05	9.52	12.38
33172	-10.2	-25.2	219	68	68	151	0	91	40	10	12	43.96	10.99	13.19
25306	11.6	-7.6	807	21	21	786	0	174	82	17	26	47.13	9.77	14.94
17215	11.5	-9.8	889	32	32	857	36	171	63	9	24	36.84	5.26	14.04
18093	-5.7	-23.4	352	344	344	8	0	276	88	13	27	31.88	4.71	9.78
22405	11.1	-7.5	780	45	45	735	11824	275	106	20	35	38.55	7.27	12.73
27653	12.3	-5.5	806	43	43	763	0	133	69	17	26	51.88	12.78	19.55
17163	-2.3	-20.1	405	254	254	151	0	422	127	11	38	30.09	2.61	9
16941	-5.3	-20	347	282	282	65	0	357	112	13	30	31.37	3.64	8.4
31745	7.7	-8.9	617	33	33	584	0	304	121	16	35	39.8	5.26	11.51
34371	-8.4	-23.2	269	63	63	206	0	89	40	10	12	44.94	11.24	13.48
12145	8	-13.1	741	163	163	578	0	229	77	13	27	33.62	5.68	11.79
34175	-9.3	-23.1	253	73	73	180	0	90	40	10	13	44.44	11.11	14.44
17472	13.7	-8.4	1004	17	17	987	0	152	54	8	16	35.53	5.26	10.53
20458	-2.9	-18.9	369	253	253	117	0	212	69	13	22	32.55	6.13	10.38
21764	9.4	-9.3	727	34	34	692	0	237	98	18	31	41.35	7.59	13.08
13283	-2.9	-20.3	385	504	385	0	0	350	110	15	36	31.43	4.29	10.29
31289	12	-5.3	783	33	33	750	0	167	82	17	30	49.1	10.18	17.96
32048	-7.1	-21	289	94	94	196	0	108	42	10	13	38.89	9.26	12.04
30395	-8	-21	269	118	118	151	0	130	46	10	13	35.38	7.69	10
19076	7.9	-12	677	94	94	583	0	260	111	18	38	42.69	6.92	14.62
7792	4.9	-15.2	636	250	250	386	1336	309	102	20	36	33.01	6.47	11.65
17206	13.8	-8	1019	18	18	1001	31047	185	73	15	32	39.46	8.11	17.3
28625	12.6	-5.2	817	34	34	783	0	165	85	17	29	51.52	10.3	17.58
15342	9.7	-11	787	36	36	752	0	210	78	13	28	37.14	6.19	13.33
25965	12.1	-5.7	802	52	52	750	96	140	68	18	23	48.57	12.86	16.43
3981	-1.5	-17.9	424	295	295	129	0	848	280	27	117	33.02	3.18	13.8
11434	5.9	-14.9	666	180	180	486	0	360	117	20	40	32.5	5.56	11.11
32707	0.5	-15.3	426	34	34	392	0	274	97	15	24	35.4	5.47	8.76
6865	5.9	-14.5	673	130	130	543	12058	334	106	19	35	31.74	5.69	10.48
7112	5.1	-15.8	653	153	153	500	0	362	116	21	40	32.04	5.8	11.05
11916	6.2	-14.8	679	178	178	501	0	365	119	21	41	32.6	5.75	11.23
22175	11.8	-7.2	818	42	42	776	0	121	59	16	21	48.76	13.22	17.36
17666	-0.9	-16.1	409	221	221	188	0	308	105	16	36	34.09	5.19	11.69
26558	6.8	-10.6	611	38	38	573	0	285	108	19	35	37.89	6.67	12.28
12570	6	-13.9	629	238	238	391	0	323	110	20	39	34.06	6.19	12.07
27918	12.3	-5.8	813	26	26	787	0	144	71	17	23	49.31	11.81	15.97
7336	3.5	-14.2	565	165	165	400	0	374	132	21	39	35.29	5.61	10.43
16751	11.3	-9.8	866	29	29	837	0	231	91	14	33	39.39	6.06	14.29
23459	12	-7.1	842	16	16	826	0	172	74	16	24	43.02	9.3	13.95
26668	7.8	-9.4	631	69	69	562	0	228	88	15	29	38.6	6.58	12.72
25126	12.1	-6.9	840	21	21	819	0	172	74	16	24	43.02	9.3	13.95
10182	-0.2	-19.1	473	342	342	131	0	486	156	20	74	32.1	4.12	15.23
28885	12.2	-5.9	806	26	26	780	0	218	105	18	32	48.17	8.26	14.68
4941	4.1	-15	604	186	186	418	350	683	204	25	66	29.87	3.66	9.66
35099	-6.4	-21	293	54	54	238	0	123	49	11	15	39.84	8.94	12.2
17455	11.1	-9.9	860	34	34	826	0	177	66	10	25	37.29	5.65	14.12
9769	3.5	-16.6	591	169	169	421	0	478	152	24	52	31.8	5.02	10.88
10940	8.1	-13	748	138	138	611	0	225	76	15	27	33.78	6.67	12
20305	5.7	-11.2	580	101	101	479	0	338	123	19	43	36.39	5.62	12.72
25451	-2.6	-18.7	363	242	223	139	0	183	68	15	18	37.16	8.2	9.84
9507	6.3	-14.4	684	148	148	536	0	358	115	21	39	32.12	5.87	10.89
8326	3.5	-18	611	168	168	443	0	434	132	21	45	30.41	4.84	10.37
22380	8	-8.6	638	125	125	513	0	220	92	17	33	41.82	7.73	15
21214	11.7	-7.3	810	54	54	756	0	121	59	16	21	48.76	13.22	17.36
17966	11	-10.1	839	30	30	809	0	231	91	14	33	39.39	6.06	14.29
21479	11.6	-8	816	42	42	775	0	214	84	17	27	39.25	7.94	12.62
27437	12	-6.1	802	27	27	775	0	150	74	17	26	49.33	11.33	17.33
12868	8.2	-13	751	168	168	583	0	225	76	15	30	33.78	6.67	13.33
28129	12.4	-5.2	803	43	43	759	0	204	98	18	30	48.04	8.82	14.71
9468	5.2	-15.3	636	225	225	410	4894	438	144	24	68	32.88	5.48	15.53
13601	7.2	-14.4	717	157	157	560	3109	213	77	11	27	36.15	5.16	12.68
22892	11.7	-7.2	808	36	36	772	0	121	59	16	21	48.76	13.22	17.36
15562	1.8	-14.2	487	199	199	289	2201	480	172	19	62	35.83	3.96	12.92
20845	9.2	-9.5	717	35	35	682	0	286	116	15	40	40.56	5.24	13.99
34427	-6.4	-20.1	294	73	73	221	0	94	39	10	13	41.49	10.64	13.83
22746	10.3	-8.3	756	21	21	735	0	195	87	18	29	44.62	9.23	14.87
20066	8.5	-9.4	681	78	78	602	0	297	119	22	42	40.07	7.41	14.14
14589	4	-13.6	561	124	124	437	0	423	157	18	58	37.12	4.26	13.71
11886	9.6	-13.1	829	121	121	708	0	268	84	17	27	31.34	6.34	10.07
27200	12.1	-6.2	809	26	26	783	0	145	74	17	23	51.03	11.72	15.86
12567	1.8	-16.7	509	372	372	137	0	418	139	21	49	33.25	5.02	11.72
8040	-0.4	-17.5	455	290	290	165	0	535	174	20	65	32.52	3.74	12.15
16221	-2.5	-17.7	379	275	275	104	0	766	258	23	83	33.68	3	10.84
21698	12	-7.2	827	43	43	784	116	121	59	16	21	48.76	13.22	17.36
5448	-2.5	-20.1	414	150	150	264	0	550	183	22	73	33.27	4	13.27
23826	11.8	-6.1	796	50	50	746	1547	139	67	18	22	48.2	12.95	15.83
19882	8.9	-10.1	714	40	40	674	0	300	120	15	44	40	5	14.67
22640	10.9	-7.5	768	43	43	725	7752	272	105	20	35	38.6	7.35	12.87
21288	7.6	-10.6	658	44	44	614	0	209	91	18	32	43.54	8.61	15.31
28194	10.7	-8	763	20	20	742	0	182	87	17	30	47.8	9.34	16.48
14962	9	-9	699	253	253	446	2881	387	123	22	48	31.78	5.68	12.4
3262	-3.8	-19.4	390	333	329	61	0	758	245	24	110	32.32	3.17	14.51
26704	12.2	-5.9	807	36	36	771	0	166	86	17	29	51.81	10.24	17.47
13164	8.3	-13.1	747	59	59	689	0	267	98	17	40	36.7	6.37	14.98
18451	10.4	-9.6	795	33	33	762	0	241	95	14	36	39.42	5.81	14.94
25556	11.4	-7.9	799	20	20	779	0	174	82	17	26	47.13	9.77	14.94
28928	9.2	-8.9	695	26	26	668	0	192	92	17	30	47.92	8.85	15.63
24362	11.6	-7.7	811	23	23	788	0	174	81	17	26	46.55	9.77	14.94
31491	-3.6	-19.7	344	45	45	299	0	132	55	14	19	41.67	10.61	14.39
30264	-1.2	-17.2	384	61	61	323	0	345	88	15	23	25.51	4.35	6.67
15312	1.1	-14.8	468	177	177	291	0	434	154	15	53	35.48	3.46	12.21
22874	11.3	-6.8	776	45	45	731	4670	123	62	17	21	50.41	13.82	17.07
34390	-11.5	-25.5	238	71	71	167	0	114	47	11	15	41.23	9.65	13.16
21407	-7.7	-23.9	299	251	251	48	0	187	62	13	20	33.16	6.95	10.7
20830	10.4	-8.9	777	25	25	751	0	284	114	15	40	40.14	5.28	14.08
16445	-5	-21.9	361	298	298	62	0	431	133	13	39	30.86	3.02	9.05
20368	8.3	-10	684	42	42	643	0	289	114	15	42	39.45	5.19	14.53
18135	6.4	-9.4	592	166	166	426	0	595	190	20	63	31.93	3.36	10.59

## Sheet: note
Item	Explanation
Id	Grid number
MAT	Mean Annual Temperature
MTCM	Mean Temperature of the Coldest Month
PET	Potential Evapotranspiration
MAP	Mean Annual Precipitation
AET	Actual Evapotranspiration
WD	Water Deficiency
sumPopulation	Total population in the grid
plant	Vascular plant species richness
CMM	Chinese Materia Medica
UM	Uygur Medicine
KZ	Kazak Medicine
proCMM	The ratio of Chinese Materia Medica / vascular plant species richness
proUM	The ratio of Uygur Medicine / vascular plant species richness
proKZ	The ratio of Kazak Medicine / vascular plant species richness
